# Supplementary material for: Micro-combinatorial sampling of the optical properties of hydrogenated amorphous Si1-x Gex for the entire range of compositions towards a database for optoelectronics
Source: Sci Rep. 2020 Nov 6;10:19266. doi: 10.1038/s41598-020-74881-5 (PMC7648109; doi:10.1038/s41598-020-74881-5)
Supplement: Supplementary file 2 — Supplementary Information 2 [file 41598_2020_74881_MOESM2_ESM.xlsx]

## Sheet: 0H-A
%Optical Constants
%Energy (eV)	n: (0,-1)	k: (0,-1)	n: (0,-0.9)	k: (0,-0.9)	n: (0,-0.8)	k: (0,-0.8)	n: (0,-0.7)	k: (0,-0.7)	n: (0,-0.6)	k: (0,-0.6)	n: (0,-0.5)	k: (0,-0.5)	n: (0,-0.4)	k: (0,-0.4)	n: (0,-0.3)	k: (0,-0.3)	n: (0,-0.2)	k: (0,-0.2)	n: (0,-0.1)	k: (0,-0.1)	n: (0,0)	k: (0,0)	n: (0,0.1)	k: (0,0.1)	n: (0,0.2)	k: (0,0.2)	n: (0,0.3)	k: (0,0.3)	n: (0,0.4)	k: (0,0.4)	n: (0,0.5)	k: (0,0.5)	n: (0,0.6)	k: (0,0.6)	n: (0,0.7)	k: (0,0.7)	n: (0,0.8)	k: (0,0.8)	n: (0,0.9)	k: (0,0.9)	n: (0,1)	k: (0,1)
6.49135	1.05904	2.79349	1.08627	2.84192	1.08218	2.84132	1.08056	2.84251	1.0918	2.85564	1.08945	2.85007	1.04859	2.78559	1.10634	2.85992	1.11803	2.86896	1.12688	2.86483	1.13773	2.86538	1.14743	2.86977	1.14724	2.8466	1.15973	2.84932	1.16647	2.84857	1.15605	2.81389	1.1645	2.81074	1.15603	2.78532	1.14711	2.75854	1.14249	2.73361	1.12478	2.6982
6.43789	1.08136	2.81788	1.10932	2.86635	1.1053	2.86591	1.1038	2.86715	1.11539	2.88031	1.11296	2.87453	1.07124	2.81029	1.13022	2.88418	1.14207	2.89298	1.15089	2.88845	1.16179	2.88867	1.17149	2.89268	1.17091	2.869	1.18343	2.87139	1.19002	2.8702	1.17894	2.83495	1.18726	2.83146	1.17826	2.80563	1.16878	2.77845	1.1637	2.75311	1.14533	2.71742
6.3853	1.10405	2.84217	1.13276	2.89067	1.12881	2.89037	1.12742	2.89165	1.13936	2.90484	1.13686	2.89884	1.09426	2.83485	1.15449	2.90828	1.16648	2.91682	1.17527	2.91189	1.18621	2.91176	1.1959	2.9154	1.19491	2.89121	1.20745	2.89325	1.21387	2.89163	1.2021	2.85581	1.21029	2.85199	1.20074	2.82575	1.19069	2.79816	1.18513	2.77242	1.16609	2.73646
6.33356	1.1271	2.86633	1.15657	2.91485	1.15269	2.9147	1.15142	2.91601	1.16373	2.92922	1.16115	2.923	1.11767	2.85927	1.17914	2.93221	1.19128	2.94049	1.20001	2.93514	1.21099	2.93466	1.22066	2.93792	1.21924	2.91322	1.2318	2.91491	1.23804	2.91286	1.22556	2.87647	1.23359	2.87231	1.22348	2.84567	1.21284	2.81769	1.20678	2.79154	1.18705	2.75533
6.28265	1.15052	2.89037	1.18076	2.9389	1.17696	2.93889	1.17582	2.94022	1.18849	2.95344	1.18582	2.94699	1.14146	2.88353	1.20418	2.95595	1.21646	2.96396	1.22513	2.95819	1.23613	2.95735	1.24577	2.96022	1.24391	2.93502	1.25647	2.93635	1.26251	2.93386	1.2493	2.89692	1.25716	2.89242	1.24648	2.86538	1.23523	2.83702	1.22865	2.81047	1.20822	2.77401
6.23254	1.17432	2.91429	1.20534	2.9628	1.20162	2.96293	1.20061	2.96427	1.21365	2.97749	1.2109	2.97081	1.16564	2.90764	1.22962	2.9795	1.24202	2.98723	1.25063	2.98103	1.26164	2.97983	1.27124	2.98231	1.2689	2.95659	1.28146	2.95757	1.28729	2.95464	1.27331	2.91715	1.281	2.91232	1.26973	2.88489	1.25785	2.85614	1.25075	2.8292	1.2296	2.7925
6.18323	1.1985	2.93806	1.23031	2.98654	1.22667	2.98681	1.2258	2.98816	1.23922	3.00137	1.23636	2.99445	1.19021	2.93158	1.25545	3.00284	1.26798	3.01029	1.2765	3.00366	1.28751	3.00209	1.29706	3.00417	1.29424	2.97795	1.30677	2.97856	1.31237	2.97519	1.29762	2.93717	1.30511	2.93199	1.29323	2.90417	1.28071	2.87506	1.27306	2.84773	1.25118	2.8108
6.13469	1.22305	2.96169	1.25567	3.01013	1.25213	3.01052	1.25139	3.01187	1.26519	3.02505	1.26223	3.0179	1.21518	2.95535	1.28167	3.02598	1.29433	3.03314	1.30275	3.02606	1.31375	3.02411	1.32323	3.02579	1.3199	2.99906	1.3324	2.9993	1.33776	2.99551	1.3222	2.95695	1.32949	2.95143	1.31698	2.92324	1.3038	2.89377	1.29559	2.86606	1.27297	2.8289
6.08689	1.248	2.98516	1.28143	3.03354	1.27798	3.03406	1.27738	3.0354	1.29157	3.04854	1.2885	3.04114	1.24054	2.97892	1.3083	3.04889	1.32106	3.05575	1.32937	3.04823	1.34035	3.04589	1.34976	3.04717	1.34589	3.01994	1.35836	3.01981	1.36345	3.01557	1.34707	2.9765	1.35414	2.97064	1.34098	2.94209	1.32712	2.91226	1.31833	2.88417	1.29495	2.84681
6.03984	1.27333	3.00848	1.30758	3.05678	1.30424	3.05741	1.30378	3.05874	1.31835	3.07182	1.31517	3.06418	1.26631	3.00231	1.33532	3.07158	1.34819	3.07813	1.35637	3.07015	1.36732	3.06742	1.37664	3.06829	1.37221	3.04056	1.38463	3.04005	1.38945	3.03539	1.37221	2.9958	1.37905	2.98961	1.36523	2.96069	1.35068	2.93052	1.34129	2.90207	1.31714	2.86451
5.9935	1.29906	3.03162	1.33414	3.07983	1.3309	3.08057	1.33059	3.08187	1.34556	3.09489	1.34225	3.08699	1.29247	3.02549	1.36274	3.09402	1.37571	3.10026	1.38375	3.09182	1.39466	3.08869	1.40387	3.08914	1.39887	3.06093	1.41122	3.06004	1.41574	3.05494	1.39763	3.01486	1.40423	3.00833	1.38973	2.97907	1.37446	2.94856	1.36446	2.91975	1.33952	2.88201
5.94787	1.32519	3.05459	1.36111	3.10268	1.35798	3.10353	1.35781	3.10479	1.37317	3.11773	1.36974	3.10957	1.31904	3.04845	1.39057	3.11621	1.40362	3.12212	1.4115	3.11322	1.42236	3.10969	1.43145	3.10973	1.42585	3.08103	1.43812	3.07975	1.44234	3.07422	1.42332	3.03366	1.42967	3.02679	1.41447	2.9972	1.39846	2.96637	1.38783	2.93721	1.3621	2.89929
5.90292	1.35171	3.07737	1.38848	3.12533	1.38546	3.12628	1.38544	3.12749	1.40121	3.14033	1.39763	3.13191	1.34602	3.07119	1.41879	3.13815	1.43193	3.14372	1.43963	3.13435	1.45042	3.13041	1.45938	3.13003	1.45316	3.10085	1.46534	3.09918	1.46923	3.09323	1.44929	3.0522	1.45536	3.045	1.43945	3.01507	1.4227	2.98394	1.41142	2.95444	1.38487	2.91636
5.85864	1.37863	3.09996	1.41627	3.14776	1.41336	3.1488	1.41349	3.14996	1.42966	3.16269	1.42594	3.154	1.3734	3.0937	1.44742	3.1598	1.46063	3.16504	1.46814	3.15519	1.47884	3.15084	1.48766	3.15004	1.4808	3.12038	1.49287	3.11832	1.49642	3.11195	1.47553	3.07046	1.48131	3.06294	1.46467	3.0327	1.44715	3.00127	1.43521	2.97144	1.40784	2.93321
5.81502	1.40596	3.12234	1.44447	3.16997	1.44168	3.17109	1.44196	3.17218	1.45853	3.18479	1.45465	3.17583	1.40119	3.11596	1.47645	3.18117	1.48972	3.18606	1.49702	3.17574	1.50763	3.17097	1.51628	3.16974	1.50875	3.13962	1.52071	3.13717	1.5239	3.13037	1.50203	3.08846	1.50752	3.0806	1.49012	3.05006	1.47182	3.01835	1.45921	2.98819	1.43099	2.94983
5.77204	1.4337	3.1445	1.47308	3.19194	1.47042	3.19314	1.47084	3.19415	1.48782	3.20661	1.48378	3.19738	1.4294	3.13796	1.50588	3.20225	1.5192	3.20678	1.52628	3.19598	1.53678	3.19078	1.54525	3.18913	1.53703	3.15855	1.54885	3.15571	1.55167	3.1485	1.5288	3.10616	1.53398	3.09799	1.51581	3.06716	1.49671	3.03518	1.4834	3.00471	1.45433	2.96623
5.72969	1.46185	3.16644	1.50211	3.21366	1.49958	3.21493	1.50015	3.21585	1.51753	3.22815	1.51332	3.21864	1.45801	3.1597	1.53571	3.22302	1.54907	3.22718	1.5559	3.2159	1.56628	3.21028	1.57456	3.2082	1.56563	3.17718	1.5773	3.17394	1.57973	3.16632	1.55584	3.12358	1.56068	3.11508	1.54173	3.08398	1.52181	3.05174	1.50779	3.02098	1.47786	2.98239
5.68796	1.49041	3.18815	1.53155	3.23512	1.52915	3.23646	1.52987	3.23727	1.54767	3.2494	1.54327	3.23961	1.48704	3.18116	1.56594	3.24347	1.57933	3.24726	1.5859	3.23549	1.59613	3.22944	1.60421	3.22693	1.59454	3.19547	1.60605	3.19184	1.60806	3.18382	1.58313	3.14069	1.58763	3.13189	1.56788	3.10052	1.54713	3.06805	1.53238	3.037	1.50157	2.99832
5.64682	1.51938	3.20961	1.56142	3.25632	1.55915	3.25771	1.56002	3.25841	1.57822	3.27034	1.57362	3.26027	1.51647	3.20233	1.59656	3.26358	1.60997	3.267	1.61626	3.25475	1.62634	3.24826	1.63419	3.24533	1.62376	3.21344	1.63509	3.20941	1.63668	3.20099	1.61068	3.15751	1.61482	3.14839	1.59425	3.11678	1.57265	3.08409	1.55716	3.05276	1.52546	3.01402
5.60628	1.54877	3.23082	1.5917	3.27723	1.58957	3.27867	1.59058	3.27924	1.6092	3.29097	1.60439	3.2806	1.54632	3.22319	1.62758	3.28335	1.641	3.28639	1.64699	3.27365	1.65689	3.26672	1.6645	3.26336	1.65328	3.23107	1.66443	3.22664	1.66557	3.21784	1.63847	3.17401	1.64225	3.16459	1.62084	3.13275	1.59838	3.09985	1.58213	3.06826	1.54953	3.02946
5.5663	1.57857	3.25175	1.62241	3.29785	1.62042	3.29932	1.62157	3.29976	1.64059	3.31126	1.63557	3.3006	1.57657	3.24374	1.65899	3.30277	1.6724	3.30541	1.67807	3.29219	1.68779	3.28482	1.69514	3.28104	1.68311	3.24834	1.69405	3.24352	1.69473	3.23434	1.66652	3.19019	1.66991	3.18048	1.64765	3.14843	1.6243	3.11534	1.60728	3.0835	1.57377	3.04467
5.52689	1.60879	3.27241	1.65354	3.31817	1.65169	3.31967	1.65297	3.31995	1.6724	3.33121	1.66715	3.32026	1.60724	3.26396	1.6908	3.32181	1.70418	3.32406	1.70951	3.31035	1.71902	3.30254	1.72609	3.29834	1.71324	3.26526	1.72396	3.26004	1.72416	3.25049	1.69481	3.20604	1.69779	3.19604	1.67467	3.1638	1.65043	3.13054	1.63262	3.09847	1.59818	3.05961
5.48804	1.63943	3.29278	1.68509	3.33817	1.68338	3.33968	1.6848	3.33981	1.70463	3.35079	1.69914	3.33955	1.63831	3.28385	1.72298	3.34048	1.73634	3.34233	1.74131	3.32813	1.75059	3.31987	1.75737	3.31525	1.74366	3.28181	1.75415	3.27619	1.75384	3.26628	1.72334	3.22156	1.72591	3.21128	1.7019	3.17887	1.67674	3.14545	1.65813	3.11317	1.62275	3.07431
5.44972	1.67049	3.31285	1.71706	3.35784	1.71549	3.35936	1.71704	3.35931	1.73727	3.37001	1.73152	3.35847	1.66979	3.30338	1.75555	3.35875	1.76886	3.36019	1.77344	3.34551	1.78249	3.33681	1.78896	3.33177	1.77437	3.29798	1.7846	3.29197	1.78378	3.28171	1.75209	3.23674	1.75424	3.22619	1.72934	3.19362	1.70325	3.16007	1.68382	3.12758	1.6475	3.08874
5.41193	1.70197	3.3326	1.74945	3.37717	1.74802	3.37869	1.7497	3.37844	1.77032	3.38884	1.76431	3.377	1.70166	3.32254	1.7885	3.37661	1.80174	3.37764	1.80593	3.36247	1.81471	3.35334	1.82085	3.34789	1.80537	3.31376	1.81533	3.30737	1.81397	3.29677	1.78108	3.25158	1.78278	3.24076	1.75697	3.20805	1.72995	3.1744	1.70968	3.14172	1.6724	3.10292
5.37466	1.73386	3.35202	1.78226	3.39614	1.78097	3.39765	1.78277	3.3972	1.80377	3.40728	1.79749	3.39513	1.73394	3.34133	1.82181	3.39405	1.83498	3.39466	1.83874	3.37902	1.84725	3.36944	1.85304	3.36358	1.83663	3.32914	1.84631	3.32237	1.84441	3.31144	1.81029	3.26606	1.81153	3.25499	1.7848	3.22216	1.75682	3.18842	1.73571	3.15557	1.69746	3.11683
5.3379	1.76618	3.3711	1.81548	3.41474	1.81434	3.41622	1.81625	3.41556	1.83764	3.4253	1.83106	3.41285	1.76662	3.35972	1.8555	3.41106	1.86857	3.41125	1.87188	3.39514	1.8801	3.38512	1.88552	3.37886	1.86817	3.34412	1.87755	3.33697	1.87508	3.32572	1.83972	3.28018	1.84049	3.26887	1.81282	3.23595	1.78387	3.20213	1.7619	3.16913	1.72268	3.13047
5.30164	1.7989	3.38984	1.84912	3.43296	1.84812	3.43441	1.85013	3.43351	1.8719	3.44289	1.86501	3.43014	1.79968	3.37771	1.88954	3.42762	1.90251	3.42739	1.90535	3.41081	1.91325	3.40035	1.91829	3.39369	1.89998	3.35869	1.90904	3.35116	1.90598	3.33961	1.86936	3.29394	1.86965	3.28239	1.84102	3.24939	1.81109	3.21553	1.78825	3.1824	1.74804	3.14383
5.26586	1.83205	3.4082	1.88317	3.45078	1.88231	3.45219	1.88442	3.45105	1.90655	3.46005	1.89934	3.447	1.83313	3.39528	1.92394	3.44372	1.93678	3.44307	1.93913	3.42603	1.9467	3.41513	1.95134	3.40808	1.93203	3.37283	1.94076	3.36493	1.9371	3.3531	1.89921	3.30732	1.89899	3.29555	1.8694	3.2625	1.83848	3.22861	1.81475	3.19537	1.77355	3.15692
5.23056	1.8656	3.42618	1.91763	3.46819	1.9169	3.46955	1.9191	3.46815	1.94159	3.47675	1.93405	3.46339	1.86697	3.41242	1.95868	3.45935	1.97138	3.45827	1.97322	3.44077	1.98043	3.42945	1.98466	3.42202	1.96434	3.38654	1.97272	3.37828	1.96844	3.36617	1.92925	3.32032	1.92853	3.30834	1.89796	3.27526	1.86603	3.24137	1.8414	3.20804	1.79921	3.16973
5.19573	1.89957	3.44377	1.95249	3.48518	1.9519	3.48646	1.95418	3.4848	1.97702	3.49298	1.96912	3.47932	1.90118	3.42911	1.99377	3.4745	2.0063	3.47299	2.00761	3.45505	2.01445	3.44329	2.01823	3.43549	1.99689	3.39981	2.0049	3.39119	1.99999	3.37883	1.95949	3.33293	1.95824	3.32076	1.92668	3.28768	1.89374	3.25381	1.8682	3.2204	1.825	3.18225
5.16135	1.93394	3.46096	1.98775	3.50173	1.98729	3.50293	1.98964	3.50099	2.01282	3.50873	2.00455	3.49477	1.93576	3.44534	2.02918	3.48914	2.04154	3.4872	2.04228	3.46882	2.04873	3.45665	2.05206	3.44848	2.02967	3.41263	2.0373	3.40366	2.03174	3.39106	1.98991	3.34516	1.98812	3.3328	1.95557	3.29974	1.9216	3.26592	1.89514	3.23246	1.85092	3.19449
5.12743	1.96872	3.47772	2.02341	3.51782	2.02308	3.51894	2.02548	3.5167	2.04898	3.52398	2.04034	3.50973	1.9707	3.4611	2.06491	3.50327	2.07707	3.50091	2.07724	3.4821	2.08327	3.46951	2.08613	3.46099	2.06267	3.42499	2.0699	3.41568	2.06368	3.40286	2.02051	3.35699	2.01817	3.34445	1.98461	3.31143	1.9496	3.27769	1.92221	3.2442	1.87698	3.20644
5.09395	2.00389	3.49404	2.05946	3.53345	2.05925	3.53447	2.0617	3.53192	2.08551	3.53871	2.07647	3.52417	2.006	3.47637	2.10095	3.51689	2.11291	3.51409	2.11247	3.49487	2.11807	3.48187	2.12044	3.47301	2.09589	3.43689	2.10271	3.42725	2.09581	3.41422	2.05128	3.36841	2.04838	3.35572	2.0138	3.32277	1.97775	3.28912	1.94941	3.25562	1.90315	3.21809
5.0609	2.03946	3.50992	2.09589	3.54859	2.0958	3.5495	2.09828	3.54663	2.12239	3.55293	2.11293	3.5381	2.04165	3.49114	2.1373	3.52996	2.14902	3.52674	2.14796	3.50712	2.15311	3.49372	2.15496	3.48452	2.12932	3.44831	2.1357	3.43835	2.12811	3.42514	2.08221	3.37942	2.07874	3.36659	2.04313	3.33374	2.00603	3.30022	1.97674	3.26673	1.92945	3.22945
5.02827	2.07542	3.52533	2.13269	3.56324	2.13272	3.56402	2.13521	3.56082	2.15961	3.5666	2.14972	3.55148	2.07763	3.5054	2.17393	3.54249	2.1854	3.53884	2.18369	3.51883	2.18837	3.50504	2.1897	3.49553	2.16294	3.45925	2.16888	3.44898	2.16058	3.4356	2.1133	3.39002	2.10924	3.37707	2.0726	3.34433	2.03444	3.31096	2.00418	3.27751	1.95587	3.24051
4.99606	2.11176	3.54026	2.16987	3.57738	2.17	3.57802	2.1725	3.57447	2.19716	3.57972	2.18682	3.56432	2.11395	3.51912	2.21084	3.55446	2.22205	3.55038	2.21966	3.53	2.22386	3.51583	2.22464	3.50601	2.19674	3.4697	2.20222	3.45913	2.1932	3.44561	2.14453	3.40021	2.13988	3.38714	2.10219	3.35455	2.06297	3.32136	2.03174	3.28796	1.98239	3.25127
4.96426	2.14848	3.5547	2.20741	3.59098	2.20764	3.59148	2.21012	3.58758	2.23503	3.59227	2.22422	3.5766	2.15058	3.53231	2.24802	3.56585	2.25894	3.56136	2.25586	3.54062	2.25955	3.52607	2.25977	3.51597	2.23072	3.47966	2.23572	3.46881	2.22597	3.45516	2.17591	3.40996	2.17065	3.3968	2.13191	3.36439	2.09161	3.33141	2.05941	3.29809	2.00902	3.26172
4.93285	2.18557	3.56863	2.2453	3.60405	2.24562	3.60439	2.24807	3.60012	2.27321	3.60424	2.26192	3.5883	2.18752	3.54494	2.28546	3.57666	2.29607	3.57176	2.29228	3.55068	2.29543	3.53577	2.29507	3.52539	2.26486	3.48912	2.26937	3.47799	2.25888	3.46424	2.20741	3.41929	2.20153	3.40605	2.16174	3.37385	2.12037	3.3411	2.08718	3.30789	2.03575	3.27187
4.90185	2.22302	3.58204	2.28353	3.61657	2.28394	3.61673	2.28634	3.61208	2.31169	3.61562	2.2999	3.59941	2.22476	3.55701	2.32313	3.58688	2.33341	3.58157	2.32889	3.56016	2.33149	3.54491	2.33054	3.53427	2.29915	3.49807	2.30316	3.48667	2.29191	3.47284	2.23903	3.42819	2.23253	3.41489	2.19168	3.38292	2.14923	3.35043	2.11504	3.31735	2.06257	3.2817
4.87122	2.26082	3.59491	2.3221	3.62851	2.32258	3.6285	2.32491	3.62346	2.35045	3.62638	2.33814	3.60993	2.26228	3.56849	2.36103	3.5965	2.37097	3.59078	2.36569	3.56907	2.36772	3.55348	2.36616	3.5426	2.33359	3.5065	2.33708	3.49486	2.32506	3.48097	2.27076	3.43664	2.26363	3.4233	2.22172	3.39159	2.17818	3.3594	2.143	3.32647	2.08949	3.29123
4.84098	2.29897	3.60722	2.36099	3.63986	2.36153	3.63966	2.36378	3.63423	2.38948	3.63653	2.37664	3.61984	2.30007	3.57938	2.39914	3.60549	2.40871	3.59938	2.40266	3.57739	2.40411	3.56149	2.40192	3.55038	2.36815	3.51442	2.37111	3.50254	2.35832	3.48862	2.3026	3.44466	2.29483	3.43129	2.25185	3.39988	2.20723	3.36801	2.17104	3.33526	2.11649	3.30044
4.81111	2.33745	3.61897	2.40019	3.65062	2.40078	3.65022	2.40293	3.64438	2.42877	3.64605	2.41538	3.62912	2.33813	3.58967	2.43745	3.61387	2.44664	3.60737	2.43979	3.58511	2.44063	3.56891	2.43781	3.5576	2.40283	3.52181	2.40525	3.50971	2.39168	3.49578	2.33453	3.45223	2.32611	3.43886	2.28207	3.40776	2.23635	3.37624	2.19916	3.3437	2.14357	3.30934
4.7816	2.37625	3.63014	2.43969	3.66077	2.44032	3.66015	2.44234	3.6539	2.4683	3.65492	2.45433	3.63777	2.37643	3.59934	2.47594	3.62161	2.48473	3.61473	2.47706	3.59224	2.47729	3.57574	2.47381	3.56424	2.43762	3.52866	2.43947	3.51637	2.42511	3.50245	2.36654	3.45936	2.35747	3.446	2.31236	3.41525	2.26556	3.38411	2.22736	3.3518	2.17073	3.31791
4.75245	2.41537	3.64071	2.47947	3.67028	2.48013	3.66945	2.482	3.66278	2.50806	3.66314	2.4935	3.64577	2.41495	3.60839	2.5146	3.62871	2.52296	3.62147	2.51446	3.59875	2.51405	3.58199	2.5099	3.57032	2.47249	3.53499	2.47378	3.52251	2.45862	3.50863	2.39863	3.46603	2.38889	3.45271	2.34272	3.42234	2.29483	3.39161	2.25561	3.35955	2.19795	3.32617
4.72365	2.45479	3.65067	2.51953	3.67916	2.5202	3.6781	2.5219	3.67101	2.54803	3.67068	2.53287	3.65312	2.4537	3.61679	2.5534	3.63516	2.56132	3.62756	2.55197	3.60465	2.55091	3.58764	2.54608	3.57582	2.50745	3.54078	2.50815	3.52813	2.49219	3.51431	2.43078	3.47225	2.42037	3.45898	2.37314	3.42902	2.32416	3.39873	2.28393	3.36696	2.22523	3.33411
4.69519	2.4945	3.66	2.55985	3.68739	2.56052	3.68609	2.56202	3.67857	2.58819	3.67755	2.57241	3.6598	2.49264	3.62455	2.59234	3.64095	2.5998	3.633	2.58959	3.60993	2.58785	3.59268	2.58233	3.58074	2.54247	3.54602	2.54258	3.53322	2.52582	3.5195	2.46298	3.47801	2.45191	3.46482	2.40361	3.4353	2.35355	3.40548	2.3123	3.37402	2.25258	3.34172
4.66708	2.53448	3.6687	2.6004	3.69495	2.60106	3.6934	2.60234	3.68545	2.62853	3.68373	2.6121	3.66582	2.53176	3.63165	2.63139	3.64607	2.63837	3.63779	2.62728	3.61458	2.62485	3.59712	2.61863	3.58508	2.57755	3.55072	2.57706	3.53779	2.55947	3.52418	2.49523	3.48332	2.48348	3.47022	2.43412	3.44117	2.38298	3.41185	2.34072	3.38072	2.27997	3.34901
4.6393	2.57472	3.67675	2.64119	3.70183	2.64182	3.70003	2.64285	3.69164	2.66902	3.68922	2.65194	3.67115	2.57105	3.63809	2.67054	3.65052	2.67703	3.64193	2.66503	3.6186	2.6619	3.60095	2.65497	3.58883	2.61266	3.55487	2.61156	3.54182	2.59316	3.52836	2.52751	3.48817	2.51508	3.47518	2.46467	3.44663	2.41245	3.41785	2.36917	3.38708	2.30741	3.35597
4.61184	2.61521	3.68414	2.68218	3.70802	2.68277	3.70596	2.68353	3.69714	2.70966	3.694	2.69191	3.67579	2.61049	3.64384	2.70976	3.6543	2.71574	3.6454	2.70283	3.62199	2.69899	3.60417	2.69133	3.59199	2.6478	3.55847	2.64607	3.54533	2.62686	3.53204	2.55981	3.49255	2.5467	3.4797	2.49524	3.45168	2.44195	3.42346	2.39766	3.39309	2.33489	3.36261
4.58471	2.65592	3.69084	2.72337	3.71351	2.72389	3.71118	2.72436	3.70193	2.75041	3.69806	2.73197	3.67974	2.65006	3.64892	2.74905	3.6574	2.75449	3.64821	2.74066	3.62474	2.73609	3.60677	2.72771	3.59456	2.68295	3.56153	2.68059	3.54831	2.66056	3.53521	2.59212	3.49647	2.57833	3.48378	2.52583	3.45632	2.47148	3.42869	2.42618	3.39873	2.3624	3.36892
4.5579	2.69685	3.69686	2.76473	3.71829	2.76518	3.71569	2.76532	3.706	2.79127	3.70141	2.77213	3.68298	2.68974	3.6533	2.78837	3.6598	2.79327	3.65035	2.77851	3.62685	2.7732	3.60875	2.76407	3.59654	2.71809	3.56402	2.7151	3.55076	2.69425	3.53788	2.62444	3.49993	2.60996	3.48742	2.55643	3.46055	2.50103	3.43354	2.45472	3.40403	2.38994	3.3749
4.53139	2.73798	3.70218	2.80625	3.72234	2.8066	3.71947	2.8064	3.70935	2.8322	3.70403	2.81235	3.68551	2.72951	3.65699	2.82772	3.66153	2.83206	3.65181	2.81635	3.62832	2.81029	3.61012	2.80042	3.59792	2.75323	3.56597	2.74959	3.55267	2.72792	3.54005	2.65675	3.50293	2.64159	3.49061	2.58703	3.46437	2.53058	3.43801	2.48326	3.40897	2.41751	3.38055
4.50519	2.77928	3.70679	2.8479	3.72567	2.84814	3.72251	2.84756	3.71197	2.87319	3.70591	2.85261	3.68733	2.76936	3.65997	2.86707	3.66255	2.87083	3.65261	2.85417	3.62914	2.84734	3.61087	2.83672	3.59871	2.78832	3.56736	2.78404	3.55405	2.76156	3.54171	2.68904	3.50546	2.67319	3.49337	2.61762	3.46778	2.56013	3.4421	2.51182	3.41356	2.44509	3.38587
4.47929	2.82075	3.71068	2.88968	3.72825	2.88978	3.72481	2.8888	3.71385	2.91423	3.70705	2.8929	3.68844	2.80926	3.66224	2.9064	3.66289	2.90957	3.65273	2.89194	3.62933	2.88435	3.61101	2.87297	3.59891	2.82338	3.5682	2.81844	3.5549	2.79515	3.54286	2.72129	3.50753	2.70477	3.49568	2.64819	3.47077	2.58968	3.44581	2.54037	3.41779	2.47268	3.39086
4.45368	2.86235	3.71383	2.93155	3.73009	2.9315	3.72636	2.93009	3.71498	2.95528	3.70745	2.9332	3.68882	2.84919	3.6638	2.94569	3.66253	2.94826	3.65217	2.92966	3.62887	2.92128	3.61052	2.90915	3.59852	2.85838	3.56849	2.85278	3.55521	2.82868	3.54351	2.75351	3.50914	2.73631	3.49756	2.67873	3.47335	2.61921	3.44913	2.56892	3.42167	2.50027	3.39553
4.42837	2.90408	3.71625	2.9735	3.73116	2.97328	3.72716	2.97141	3.71537	2.99633	3.70711	2.97348	3.68848	2.88913	3.66465	2.98492	3.66147	2.98687	3.65094	2.9673	3.62777	2.95814	3.60942	2.94524	3.59754	2.8933	3.56823	2.88704	3.555	2.86214	3.54366	2.78568	3.51029	2.7678	3.49899	2.70924	3.47553	2.64872	3.45208	2.59745	3.42519	2.52786	3.39986
4.40333	2.94591	3.71791	3.0155	3.73148	3.01509	3.72719	3.01273	3.71501	3.03735	3.70601	3.01372	3.68741	2.92907	3.66477	3.02408	3.65972	3.0254	3.64903	3.00485	3.62603	2.99489	3.60771	2.98123	3.59598	2.92814	3.56742	2.92121	3.55427	2.89551	3.54332	2.81778	3.51098	2.79923	3.49999	2.73971	3.47729	2.6782	3.45464	2.62596	3.42836	2.55544	3.40386
4.37858	2.98782	3.71882	3.05754	3.73102	3.05691	3.72645	3.05404	3.71389	3.07832	3.70417	3.0539	3.68562	2.96897	3.66417	3.06313	3.65728	3.06382	3.64646	3.04229	3.62366	3.03153	3.60538	3.01711	3.59382	2.96287	3.56606	2.95528	3.55301	2.92879	3.54247	2.84982	3.51121	2.83059	3.50055	2.77012	3.47865	2.70764	3.45682	2.65444	3.43118	2.58301	3.40754
4.3541	3.02979	3.71897	3.09959	3.7298	3.09873	3.72494	3.09532	3.71201	3.11923	3.70158	3.09401	3.6831	3.00883	3.66286	3.10207	3.65415	3.1021	3.64322	3.0796	3.62065	3.06804	3.60245	3.05285	3.59109	2.99749	3.56416	2.98923	3.55123	2.96197	3.54113	2.88177	3.51099	2.86188	3.50068	2.80048	3.47959	2.73704	3.45863	2.68289	3.43364	2.61056	3.41088
4.3299	3.0718	3.71834	3.14162	3.72779	3.14051	3.72266	3.13653	3.70938	3.16004	3.69824	3.13402	3.67986	3.04861	3.66082	3.14087	3.65033	3.14024	3.63931	3.11676	3.61701	3.10439	3.59892	3.08844	3.58778	3.03198	3.56173	3.02306	3.54893	2.99502	3.5393	2.91362	3.51031	2.89308	3.50037	2.83076	3.48014	2.76639	3.46006	2.7113	3.43575	2.63808	3.4139
4.30596	3.11382	3.71694	3.18362	3.72501	3.18224	3.71961	3.17767	3.70598	3.20073	3.69414	3.1739	3.6759	3.0883	3.65806	3.17951	3.64583	3.17822	3.63474	3.15375	3.61274	3.14058	3.59479	3.12387	3.58391	3.06633	3.55875	3.05674	3.54612	3.02795	3.53699	2.94538	3.50918	2.92418	3.49964	2.86096	3.48028	2.79567	3.46111	2.73965	3.43751	2.66557	3.41659
4.28228	3.15583	3.71476	3.22556	3.72144	3.22388	3.71577	3.2187	3.70183	3.24129	3.68931	3.21364	3.67122	3.12787	3.65458	3.21798	3.64065	3.21601	3.62952	3.19057	3.60785	3.17658	3.59006	3.15913	3.57946	3.10052	3.55525	3.09027	3.54281	3.06073	3.53419	2.97702	3.5076	2.95518	3.49847	2.89108	3.48002	2.82488	3.46179	2.76796	3.43893	2.69302	3.41895
4.25886	3.19781	3.7118	3.26742	3.71709	3.26543	3.71117	3.2596	3.69692	3.28168	3.68373	3.25321	3.66582	3.16731	3.65038	3.25624	3.6348	3.25359	3.62366	3.22718	3.60236	3.21239	3.58475	3.19419	3.57445	3.13455	3.55122	3.12363	3.53899	3.09336	3.53091	3.00853	3.50559	2.98606	3.49689	2.9211	3.47937	2.85402	3.46209	2.7962	3.43999	2.72043	3.42099
4.2357	3.23974	3.70805	3.30918	3.71196	3.30685	3.70578	3.30035	3.69125	3.3219	3.67741	3.2926	3.65971	3.20659	3.64548	3.29429	3.62828	3.29096	3.61715	3.26358	3.59625	3.24798	3.57886	3.22904	3.5689	3.16839	3.54668	3.15682	3.53467	3.12583	3.52716	3.03991	3.50313	3.01682	3.49489	2.95102	3.47832	2.88308	3.46203	2.82437	3.44072	2.74778	3.42271
4.21278	3.28159	3.70352	3.35081	3.70604	3.34812	3.69963	3.34093	3.68484	3.36191	3.67036	3.33178	3.6529	3.2457	3.63986	3.3321	3.62111	3.32808	3.61001	3.29975	3.58954	3.28335	3.5724	3.26367	3.56279	3.20203	3.54162	3.18981	3.52986	3.15812	3.52295	3.07115	3.50024	3.04744	3.49247	2.98082	3.47688	2.91205	3.4616	2.85247	3.44109	2.77508	3.4241
4.19011	3.32334	3.6982	3.39228	3.69934	3.38922	3.6927	3.38131	3.67767	3.40169	3.66258	3.37073	3.64539	3.2846	3.63354	3.36966	3.61328	3.36494	3.60224	3.33567	3.58224	3.31847	3.56538	3.29807	3.55615	3.23547	3.53605	3.2226	3.52457	3.19022	3.51827	3.10223	3.49691	3.07792	3.48964	3.01051	3.47505	2.94092	3.46081	2.88048	3.44113	2.80232	3.42518
4.16768	3.36497	3.69209	3.43357	3.69186	3.43012	3.68501	3.42148	3.66977	3.44123	3.65409	3.40944	3.63719	3.32328	3.62653	3.40695	3.60481	3.40153	3.59386	3.37132	3.57436	3.35333	3.5578	3.33221	3.54898	3.26869	3.52998	3.25518	3.5188	3.22213	3.51314	3.13316	3.49316	3.10825	3.4864	3.04007	3.47283	2.96968	3.45965	2.90841	3.44083	2.82949	3.42593
4.14549	3.40644	3.6852	3.47467	3.68362	3.4708	3.67656	3.4614	3.66114	3.48049	3.64488	3.44788	3.6283	3.36172	3.61883	3.44394	3.59572	3.43783	3.58487	3.4067	3.56591	3.38792	3.54967	3.3661	3.54128	3.30167	3.52342	3.28754	3.51255	3.25382	3.50755	3.16391	3.48899	3.13842	3.48276	3.06949	3.47024	2.99833	3.45814	2.93624	3.4402	2.85658	3.42637
4.12353	3.44774	3.67752	3.51554	3.6746	3.51124	3.66735	3.50107	3.65177	3.51947	3.63497	3.48603	3.61875	3.3999	3.61045	3.48062	3.586	3.47382	3.57528	3.44178	3.55689	3.42222	3.54101	3.39971	3.53307	3.33442	3.51638	3.31965	3.50585	3.2853	3.50153	3.19448	3.48441	3.16843	3.47873	3.09877	3.46727	3.02686	3.45627	2.96398	3.43923	2.8836	3.4265
4.10181	3.48884	3.66907	3.55616	3.66482	3.55141	3.6574	3.54044	3.64169	3.55813	3.62437	3.52387	3.60853	3.4378	3.6014	3.51698	3.57567	3.50949	3.56512	3.47655	3.54732	3.45622	3.53182	3.43303	3.52436	3.3669	3.50886	3.35153	3.49868	3.31656	3.49506	3.22486	3.47941	3.19825	3.4743	3.1279	3.46393	3.05527	3.45405	2.9916	3.43793	2.91053	3.42631
4.08031	3.52971	3.65984	3.59651	3.65429	3.59129	3.64671	3.57951	3.63091	3.59646	3.61309	3.56138	3.59766	3.4754	3.59169	3.553	3.56474	3.54482	3.55437	3.511	3.53721	3.48991	3.52211	3.46605	3.51516	3.39913	3.50087	3.38314	3.49107	3.34757	3.48818	3.25504	3.47402	3.22789	3.46949	3.15687	3.46022	3.08354	3.45149	3.01911	3.4363	2.93737	3.42581
4.05903	3.57035	3.64985	3.63656	3.64301	3.63086	3.63529	3.61826	3.61943	3.63444	3.60113	3.59855	3.58614	3.51268	3.58132	3.58866	3.55323	3.57979	3.54307	3.54512	3.52656	3.52327	3.5119	3.49876	3.50547	3.43107	3.49242	3.41449	3.48302	3.37834	3.48087	3.28501	3.46822	3.25734	3.46429	3.18567	3.45615	3.11168	3.44857	3.04651	3.43435	2.96412	3.42501
4.03797	3.61071	3.6391	3.6763	3.63099	3.6701	3.62315	3.65665	3.60725	3.67205	3.58853	3.63536	3.574	3.54962	3.57032	3.62394	3.54114	3.6144	3.53122	3.57888	3.5154	3.5563	3.50119	3.53115	3.49531	3.46273	3.48353	3.44557	3.47454	3.40886	3.47315	3.31477	3.46203	3.28659	3.45872	3.2143	3.45172	3.13967	3.44532	3.07378	3.43208	2.99076	3.4239
4.01713	3.65078	3.62759	3.71569	3.61825	3.70898	3.61031	3.69468	3.59441	3.70927	3.57527	3.67178	3.56125	3.5862	3.55869	3.65884	3.5285	3.64862	3.51884	3.61228	3.50373	3.58897	3.49	3.56321	3.48469	3.49409	3.47419	3.47636	3.46564	3.43912	3.46502	3.34431	3.45546	3.31564	3.45278	3.24276	3.44693	3.16751	3.44174	3.10092	3.4295	3.0173	3.42249
3.9965	3.69053	3.61534	3.75473	3.60479	3.74749	3.59677	3.73232	3.58091	3.74608	3.56139	3.70781	3.54789	3.62242	3.54645	3.69334	3.51531	3.68245	3.50593	3.64531	3.49156	3.62129	3.47834	3.59492	3.47362	3.52514	3.46442	3.50685	3.45633	3.4691	3.4565	3.37361	3.44851	3.34447	3.44648	3.27102	3.44181	3.19519	3.43782	3.12792	3.4266	3.04373	3.42078
3.97608	3.72994	3.60236	3.79338	3.59063	3.7856	3.58255	3.76956	3.56675	3.78247	3.5469	3.74343	3.53395	3.65824	3.53361	3.72742	3.50159	3.71587	3.49252	3.67795	3.47892	3.65324	3.46623	3.62629	3.46211	3.55588	3.45424	3.53705	3.44661	3.4988	3.44759	3.40268	3.4412	3.37307	3.43983	3.2991	3.43633	3.2227	3.43358	3.15478	3.42339	3.07004	3.41877
3.95587	3.76899	3.58865	3.83162	3.57578	3.8233	3.56767	3.80638	3.55197	3.81842	3.5318	3.77862	3.51943	3.69366	3.52018	3.76107	3.48735	3.74887	3.47862	3.71021	3.46581	3.68481	3.45367	3.65729	3.45018	3.5863	3.44364	3.56693	3.4365	3.52822	3.43831	3.43151	3.43352	3.40145	3.43282	3.32697	3.43053	3.25005	3.42902	3.1815	3.41987	3.09623	3.41648
3.93587	3.80766	3.57423	3.86944	3.56026	3.86056	3.55213	3.84275	3.53657	3.85392	3.51613	3.81337	3.50436	3.72866	3.50618	3.79428	3.47262	3.78145	3.46423	3.74205	3.45224	3.71598	3.44068	3.68792	3.43783	3.61638	3.43265	3.5965	3.42602	3.55734	3.42865	3.46008	3.42548	3.4296	3.42547	3.35464	3.42439	3.27722	3.42413	3.20806	3.41606	3.12229	3.41389
3.91606	3.84592	3.55912	3.90682	3.54407	3.89737	3.53595	3.87867	3.52056	3.88894	3.49988	3.84766	3.48875	3.76322	3.49163	3.82705	3.4574	3.81358	3.44939	3.77348	3.43824	3.74677	3.42727	3.71817	3.42508	3.64613	3.42127	3.62574	3.41515	3.58617	3.41864	3.48839	3.4171	3.45751	3.41779	3.3821	3.41793	3.30421	3.41894	3.23447	3.41195	3.14821	3.41102
3.89645	3.88375	3.54333	3.94374	3.52724	3.9337	3.51915	3.91411	3.50398	3.92348	3.48309	3.88149	3.47261	3.79733	3.47653	3.85935	3.44171	3.84527	3.4341	3.80448	3.42381	3.77714	3.41345	3.74804	3.41194	3.67552	3.40951	3.65465	3.40393	3.61468	3.40827	3.51644	3.40838	3.48517	3.40978	3.40935	3.41115	3.33101	3.41344	3.26071	3.40754	3.17401	3.40787
3.87703	3.92115	3.52687	3.98017	3.50978	3.96955	3.50175	3.94907	3.48682	3.95752	3.46577	3.91483	3.45597	3.83098	3.46092	3.89118	3.42557	3.8765	3.41838	3.83506	3.40897	3.80711	3.39925	3.77752	3.39843	3.70457	3.39739	3.68323	3.39235	3.64289	3.39757	3.54422	3.39933	3.51258	3.40144	3.43637	3.40406	3.35763	3.40764	3.28679	3.40285	3.19966	3.40444
3.85781	3.95807	3.50975	4.01611	3.49171	4.0049	3.48376	3.98352	3.46912	3.99105	3.44793	3.94768	3.43883	3.86416	3.4448	3.92253	3.409	3.90726	3.40224	3.86519	3.39374	3.83665	3.38467	3.8066	3.38455	3.73326	3.38491	3.71146	3.38044	3.67077	3.38653	3.57172	3.38995	3.53973	3.3928	3.46316	3.39667	3.38404	3.40154	3.3127	3.39787	3.22517	3.40074
3.83877	3.99452	3.492	4.05153	3.47305	4.03972	3.46521	4.01746	3.45088	4.02406	3.4296	3.98003	3.42123	3.89685	3.42818	3.95339	3.39201	3.93755	3.38571	3.89488	3.37812	3.86577	3.36972	3.83527	3.37033	3.76158	3.37209	3.73934	3.36819	3.69833	3.37517	3.59895	3.38026	3.56662	3.38385	3.48973	3.38897	3.41026	3.39515	3.33843	3.39262	3.25053	3.39676
3.81992	4.03046	3.47364	4.08643	3.45382	4.07402	3.4461	4.05087	3.43213	4.05654	3.41079	4.01187	3.40317	3.92905	3.4111	3.98376	3.37461	3.96736	3.36879	3.92412	3.36214	3.89446	3.35442	3.86354	3.35576	3.78952	3.35894	3.76687	3.35563	3.72557	3.3635	3.62588	3.37026	3.59325	3.3746	3.51606	3.38099	3.43627	3.38848	3.36398	3.38709	3.27573	3.39252
3.80126	4.06588	3.45467	4.12077	3.43402	4.10777	3.42647	4.08375	3.41289	4.08847	3.39152	4.04318	3.38467	3.96074	3.39357	4.01363	3.35684	3.99668	3.35151	3.9529	3.34581	3.92271	3.3388	3.89139	3.34087	3.8171	3.34547	3.79404	3.34275	3.75246	3.35153	3.65253	3.35996	3.6196	3.36506	3.54214	3.37271	3.46206	3.38153	3.38935	3.38129	3.30078	3.38802
3.78277	4.10078	3.43512	4.15456	3.41369	4.14096	3.40632	4.11607	3.39317	4.11985	3.37182	4.07396	3.36576	3.99192	3.37559	4.04298	3.33869	4.02551	3.33388	3.98121	3.32914	3.95051	3.32284	3.91881	3.32567	3.84429	3.33169	3.82085	3.32958	3.77903	3.33927	3.67888	3.34937	3.64568	3.35523	3.56799	3.36416	3.48765	3.37431	3.41453	3.37523	3.32567	3.38325
3.76447	4.13512	3.41501	4.18778	3.39285	4.17358	3.38569	4.14783	3.373	4.15067	3.35169	4.10421	3.34645	4.02257	3.3572	4.07183	3.3202	4.05384	3.31591	4.00906	3.31216	3.97788	3.30659	3.94582	3.31018	3.8711	3.31762	3.84729	3.31613	3.80525	3.32673	3.70493	3.33851	3.67148	3.34514	3.59358	3.35534	3.51302	3.36681	3.43951	3.36891	3.35039	3.37824
3.74634	4.1689	3.39435	4.22042	3.37151	4.20562	3.36458	4.17903	3.35239	4.18093	3.33117	4.13392	3.32675	4.05269	3.33841	4.10015	3.30137	4.08167	3.29763	4.03644	3.29486	4.00479	3.29004	3.97241	3.2944	3.89752	3.30326	3.87337	3.3024	3.83113	3.31391	3.73068	3.32737	3.69699	3.33477	3.61892	3.34626	3.53816	3.35906	3.4643	3.36233	3.37494	3.37297
3.72838	4.2021	3.37317	4.25247	3.34969	4.23707	3.34303	4.20965	3.33136	4.21062	3.31027	4.16307	3.30669	4.08228	3.31925	4.12796	3.28222	4.109	3.27904	4.06334	3.27728	4.03126	3.27321	3.99856	3.27835	3.92355	3.28863	3.89907	3.2884	3.85666	3.30083	3.75613	3.31596	3.72222	3.32415	3.644	3.33691	3.56308	3.35105	3.48889	3.35551	3.39932	3.36746
3.71059	4.23472	3.35149	4.28391	3.32743	4.26792	3.32105	4.23968	3.30994	4.23972	3.28901	4.19167	3.28629	4.11132	3.29971	4.15524	3.26278	4.13582	3.26017	4.08977	3.25942	4.05727	3.25611	4.02428	3.26204	3.94919	3.27374	3.92439	3.27415	3.88184	3.28751	3.78126	3.3043	3.74716	3.31327	3.66883	3.32732	3.58777	3.34279	3.51328	3.34844	3.42352	3.36171
3.69297	4.26674	3.32933	4.31474	3.30472	4.29817	3.29866	4.26912	3.28815	4.26825	3.26741	4.21972	3.26556	4.13982	3.27984	4.18199	3.24306	4.16214	3.24103	4.11572	3.2413	4.08282	3.23876	4.04957	3.24548	3.97443	3.2586	3.94934	3.25966	3.90666	3.27394	3.80608	3.2924	3.77181	3.30215	3.69339	3.31748	3.61223	3.33429	3.53747	3.34113	3.44755	3.35572
3.67552	4.29814	3.30671	4.34495	3.28161	4.3278	3.27588	4.29798	3.266	4.29618	3.24548	4.2472	3.24453	4.16776	3.25964	4.20822	3.22307	4.18794	3.22164	4.14119	3.22293	4.10792	3.22118	4.07443	3.22869	3.99927	3.24322	3.97391	3.24493	3.93114	3.26014	3.83059	3.28025	3.79616	3.2908	3.71769	3.3074	3.63645	3.32555	3.56144	3.33359	3.47139	3.3495
3.65823	4.32893	3.28365	4.37453	3.25811	4.35682	3.25274	4.32623	3.24351	4.32353	3.22326	4.27412	3.22321	4.19515	3.23913	4.23391	3.20283	4.21324	3.20201	4.16618	3.20433	4.13256	3.20338	4.09885	3.21168	4.02372	3.22761	3.9981	3.22999	3.95525	3.24611	3.85478	3.26788	3.82022	3.27922	3.74172	3.2971	3.66044	3.31658	3.5852	3.32583	3.49505	3.34306
3.6411	4.35909	3.26017	4.40348	3.23424	4.38521	3.22925	4.35388	3.22071	4.35029	3.20075	4.30047	3.20161	4.22199	3.21833	4.25907	3.18236	4.23802	3.18216	4.19069	3.18552	4.15674	3.18536	4.12283	3.19447	4.04777	3.21179	4.0219	3.21483	3.97901	3.23188	3.87866	3.25528	3.84398	3.26742	3.76548	3.28657	3.68418	3.30738	3.60875	3.31784	3.51852	3.33638
3.62413	4.38862	3.23631	4.43179	3.21002	4.41298	3.20544	4.38092	3.19761	4.37645	3.17798	4.32626	3.17977	4.24826	3.19727	4.28371	3.16167	4.26229	3.1621	4.21472	3.1665	4.18046	3.16714	4.14638	3.17706	4.07141	3.19577	4.04533	3.19948	4.00241	3.21744	3.90221	3.24248	3.86744	3.25541	3.78896	3.27582	3.70768	3.29797	3.63208	3.30963	3.5418	3.3295
3.60731	4.41751	3.21206	4.45946	3.18548	4.44011	3.18133	4.40735	3.17424	4.40202	3.15496	4.35147	3.15768	4.27398	3.17595	4.30781	3.14079	4.28606	3.14186	4.23826	3.14729	4.20373	3.14875	4.1695	3.15946	4.09465	3.17955	4.06837	3.18394	4.02546	3.20281	3.92544	3.22946	3.89059	3.2432	3.81217	3.26487	3.73093	3.28834	3.65519	3.30121	3.56488	3.3224
3.59066	4.44574	3.18747	4.48649	3.16064	4.46661	3.15693	4.43318	3.15061	4.427	3.13172	4.37613	3.13538	4.29913	3.15439	4.33139	3.11972	4.30931	3.12143	4.26133	3.12791	4.22654	3.13018	4.19218	3.1417	4.11749	3.16315	4.09103	3.16821	4.04814	3.188	3.94834	3.21626	3.91344	3.23079	3.83511	3.25371	3.75394	3.2785	3.67808	3.29259	3.58778	3.31509
3.57415	4.47333	3.16254	4.51286	3.13551	4.49248	3.13228	4.4584	3.12675	4.45138	3.10827	4.40022	3.11288	4.32372	3.13262	4.35443	3.09848	4.33206	3.10084	4.28392	3.10836	4.24889	3.11145	4.21443	3.12377	4.13993	3.14658	4.11331	3.15232	4.07046	3.17301	3.97093	3.20287	3.93599	3.21819	3.85777	3.24236	3.7767	3.26847	3.70075	3.28376	3.61047	3.30757
3.5578	4.50027	3.13731	4.53859	3.11012	4.51772	3.10738	4.48301	3.10266	4.47518	3.08464	4.42374	3.0902	4.34776	3.11064	4.37696	3.07709	4.3543	3.08011	4.30603	3.08867	4.27079	3.09257	4.23624	3.1057	4.16197	3.12985	4.1352	3.13627	4.09242	3.15786	3.99318	3.1893	3.95823	3.20541	3.88015	3.23083	3.79921	3.25824	3.72319	3.27474	3.63296	3.29986
3.54159	4.52655	3.11179	4.56367	3.08449	4.54232	3.08226	4.50701	3.07838	4.49838	3.06082	4.4467	3.06735	4.37124	3.08849	4.39896	3.05556	4.37605	3.05924	4.32768	3.06884	4.29225	3.07356	4.25763	3.08749	4.18362	3.11298	4.15672	3.12007	4.11403	3.14256	4.01512	3.17556	3.98016	3.19246	3.90225	3.21911	3.82146	3.24782	3.74541	3.26553	3.65525	3.29196
3.52553	4.55217	3.08601	4.58811	3.05864	4.56629	3.05694	4.53041	3.05392	4.521	3.03686	4.4691	3.04435	4.39416	3.06616	4.42045	3.0339	4.39729	3.03825	4.34885	3.04888	4.31325	3.05443	4.27859	3.06916	4.20486	3.09596	4.17785	3.10373	4.13527	3.12711	4.03673	3.16165	4.00179	3.17934	3.92406	3.20722	3.84346	3.23722	3.76739	3.25614	3.67734	3.28386
3.50961	4.57714	3.05999	4.61189	3.03259	4.58962	3.03144	4.55321	3.02929	4.54304	3.01276	4.49094	3.02122	4.41653	3.04368	4.44142	3.01213	4.41804	3.01715	4.36955	3.02882	4.33381	3.03519	4.29912	3.05071	4.22571	3.07881	4.19861	3.08726	4.15616	3.11152	4.05801	3.14759	4.02311	3.16607	3.9456	3.19516	3.86521	3.22645	3.78915	3.24656	3.69922	3.27558
3.49384	4.60144	3.03374	4.63503	3.00636	4.61233	3.00577	4.5754	3.00452	4.5645	2.98853	4.51223	2.99796	4.43834	3.02107	4.46189	2.99027	4.4383	2.99596	4.38979	3.00865	4.35392	3.01585	4.31923	3.03216	4.24617	3.06154	4.21899	3.07067	4.17669	3.0958	4.07897	3.13339	4.04412	3.15264	3.96685	3.18294	3.8867	3.2155	3.81067	3.23681	3.7209	3.26712
3.4782	4.62509	3.0073	4.65752	2.97996	4.63442	2.97996	4.597	2.97962	4.58539	2.9642	4.53298	2.9746	4.45962	2.99834	4.48184	2.96832	4.45808	2.97469	4.40957	2.9884	4.3736	2.99641	4.33893	3.01352	4.26623	3.04416	4.239	3.05397	4.19687	3.07997	4.0996	3.11905	4.06483	3.13908	3.98782	3.17057	3.90793	3.2044	3.83196	3.2269	3.74236	3.25849
3.46271	4.64808	2.98067	4.67938	2.95343	4.65588	2.95403	4.61801	2.95461	4.6057	2.93979	4.55318	2.95116	4.48035	2.97551	4.5013	2.9463	4.47737	2.95334	4.42889	2.96807	4.39285	2.9769	4.3582	2.99479	4.2859	3.02669	4.25863	3.03717	4.21669	3.06402	4.11991	3.10458	4.08523	3.12538	4.00852	3.15805	3.92891	3.19313	3.85302	3.21682	3.76362	3.24968
3.44735	4.67042	2.95388	4.7006	2.92678	4.67673	2.92798	4.63844	2.9295	4.62545	2.91529	4.57284	2.92763	4.50054	2.95258	4.52027	2.92422	4.49619	2.93194	4.44777	2.94768	4.41166	2.95733	4.37707	2.97599	4.30519	3.00912	4.27789	3.02027	4.23616	3.04797	4.1399	3.08998	4.10532	3.11155	4.02892	3.14539	3.94962	3.18172	3.87384	3.20659	3.78466	3.24071
3.43213	4.69211	2.92695	4.72119	2.90002	4.69696	2.90184	4.65828	2.90432	4.64465	2.89074	4.59197	2.90405	4.52021	2.92958	4.53874	2.90209	4.51454	2.9105	4.46619	2.92723	4.43004	2.93769	4.39553	2.95713	4.32409	2.99147	4.29679	3.00328	4.25529	3.03182	4.15957	3.07527	4.12511	3.09759	4.04905	3.1326	3.97008	3.17015	3.89443	3.1962	3.8055	3.23158
3.41704	4.71316	2.89989	4.74115	2.87317	4.71659	2.87563	4.67754	2.87907	4.66329	2.86614	4.61057	2.88042	4.53934	2.90651	4.55673	2.87993	4.53242	2.88901	4.48418	2.90674	4.44801	2.91801	4.41358	2.93821	4.34262	2.97374	4.31532	2.98622	4.27406	3.01558	4.17892	3.06045	4.1446	3.08353	4.06889	3.11967	3.99028	3.15845	3.91478	3.18566	3.82612	3.22229
3.40208	4.73356	2.87274	4.7605	2.84626	4.73562	2.84937	4.69624	2.85378	4.68139	2.84151	4.62865	2.85675	4.55796	2.8834	4.57424	2.85775	4.54984	2.8675	4.50172	2.88622	4.46555	2.89829	4.43123	2.91925	4.36077	2.95595	4.33349	2.96909	4.2925	2.99927	4.19795	3.04553	4.16378	3.06935	4.08845	3.10663	4.01023	3.14661	3.9349	3.17498	3.84652	3.21285
3.38725	4.75333	2.8455	4.77923	2.81929	4.75406	2.82306	4.71437	2.82845	4.69895	2.81686	4.64622	2.83306	4.57606	2.86024	4.59128	2.83555	4.56681	2.84598	4.51884	2.86567	4.48269	2.87853	4.44849	2.90024	4.37854	2.9381	4.3513	2.9519	4.31059	2.98288	4.21666	3.03051	4.18267	3.05508	4.10773	3.09347	4.02991	3.13464	3.95478	3.16417	3.86671	3.20327
3.37255	4.77247	2.81819	4.79735	2.79229	4.77191	2.79672	4.73195	2.8031	4.71598	2.79221	4.66328	2.80936	4.59365	2.83707	4.60785	2.81335	4.58333	2.82445	4.53553	2.8451	4.49941	2.85876	4.46536	2.88122	4.39594	2.92021	4.36876	2.93466	4.32834	2.96643	4.23506	3.01541	4.20125	3.04071	4.12673	3.08021	4.04934	3.12256	3.97442	3.15323	3.88669	3.19354
3.35798	4.79099	2.79082	4.81487	2.76526	4.78919	2.77037	4.74898	2.77774	4.73249	2.76756	4.67983	2.78566	4.61075	2.81388	4.62397	2.79116	4.59941	2.80293	4.5518	2.82453	4.51574	2.83898	4.48184	2.86216	4.41298	2.90227	4.38586	2.91737	4.34575	2.94992	4.25314	3.00022	4.21953	3.02625	4.14545	3.06684	4.0685	3.11035	3.99383	3.14215	3.90645	3.18367
3.34353	4.80889	2.76343	4.8318	2.73823	4.80589	2.74402	4.76547	2.75239	4.74848	2.74293	4.6959	2.76198	4.62735	2.7907	4.63964	2.76899	4.61506	2.78142	4.56766	2.80396	4.53167	2.81919	4.49794	2.8431	4.42966	2.8843	4.40262	2.90004	4.36284	2.93336	4.27092	2.98496	4.23752	3.01171	4.1639	3.05337	4.08741	3.09803	4.013	3.13096	3.92599	3.17367
3.3292	4.82618	2.73602	4.84815	2.71121	4.82203	2.71768	4.78142	2.72706	4.76396	2.71833	4.71148	2.73832	4.64346	2.76752	4.65486	2.74684	4.63028	2.75994	4.58311	2.7834	4.54721	2.7994	4.51367	2.82403	4.44598	2.86631	4.41904	2.88268	4.37959	2.91676	4.28838	2.96964	4.25522	2.99709	4.18207	3.03981	4.10607	3.08561	4.03194	3.11965	3.94532	3.16355
3.315	4.84287	2.7086	4.86392	2.68421	4.83761	2.69138	4.79686	2.70176	4.77895	2.69377	4.72658	2.71469	4.65909	2.74437	4.66965	2.72473	4.64508	2.73848	4.59816	2.76286	4.56236	2.77963	4.52902	2.80497	4.46194	2.84829	4.43511	2.86529	4.39602	2.90011	4.30555	2.95425	4.27262	2.9824	4.19996	3.02617	4.12447	3.07308	4.05063	3.10823	3.96443	3.1533
3.30092	4.85896	2.6812	4.87913	2.65725	4.85265	2.66512	4.81177	2.6765	4.79344	2.66927	4.74122	2.6911	4.67425	2.72124	4.68401	2.70266	4.65946	2.71706	4.61281	2.74235	4.57714	2.75988	4.54401	2.78591	4.47756	2.83027	4.45085	2.84788	4.41212	2.88344	4.3224	2.93881	4.28973	2.96765	4.21758	3.01244	4.14261	3.06046	4.0691	3.0967	3.98332	3.14293
3.28695	4.87448	2.65382	4.89378	2.63034	4.86715	2.6389	4.82618	2.6513	4.80746	2.64482	4.75539	2.66757	4.68895	2.69816	4.69794	2.68064	4.67344	2.6957	4.62707	2.72187	4.59154	2.74015	4.55864	2.76687	4.49283	2.81223	4.46625	2.83046	4.42791	2.86674	4.33896	2.92332	4.30655	2.95284	4.23493	2.99864	4.1605	3.04774	4.08733	3.08507	4.002	3.13244
3.27311	4.88941	2.62649	4.90788	2.60349	4.88113	2.61276	4.84009	2.62615	4.82099	2.62044	4.7691	2.64409	4.70319	2.67513	4.71146	2.65868	4.68702	2.67438	4.64095	2.70143	4.60557	2.72045	4.57291	2.74785	4.50776	2.7942	4.48133	2.81304	4.44338	2.85002	4.35522	2.90778	4.32309	2.93797	4.252	2.98477	4.17814	3.03494	4.10532	3.07334	4.02046	3.12185
3.25937	4.90379	2.59921	4.92144	2.57671	4.89459	2.58669	4.85351	2.60109	4.83407	2.59614	4.78237	2.62069	4.71699	2.65215	4.72458	2.63679	4.7002	2.65312	4.65446	2.68104	4.61925	2.70079	4.58684	2.72886	4.52236	2.77618	4.49608	2.79561	4.45853	2.83329	4.37118	2.89221	4.33934	2.92306	4.26881	2.97084	4.19552	3.02206	4.12308	3.06152	4.0387	3.11115
3.24576	4.9176	2.57199	4.93447	2.55002	4.90753	2.56071	4.86645	2.5761	4.84668	2.57193	4.79521	2.59737	4.73034	2.62925	4.73729	2.61497	4.713	2.63194	4.66759	2.6607	4.63256	2.68118	4.60042	2.7099	4.53662	2.75816	4.51052	2.77819	4.47338	2.81655	4.38685	2.8766	4.35531	2.90811	4.28535	2.95684	4.21265	3.00911	4.14061	3.04961	4.05673	3.10034
3.23225	4.93087	2.54486	4.94698	2.52343	4.91998	2.53482	4.87892	2.55121	4.85886	2.54782	4.80761	2.57413	4.74326	2.60642	4.74961	2.59323	4.72543	2.61082	4.68036	2.64043	4.64553	2.66161	4.61366	2.69099	4.55056	2.74017	4.52464	2.76078	4.48793	2.7998	4.40223	2.86097	4.371	2.89312	4.30163	2.9428	4.22954	2.99608	4.1579	3.03762	4.07454	3.08944
3.21886	4.9436	2.51781	4.95898	2.49694	4.93194	2.50904	4.89093	2.52642	4.87059	2.52381	4.81959	2.55098	4.75576	2.58367	4.76155	2.57158	4.73748	2.58979	4.69278	2.62021	4.65815	2.64211	4.62657	2.67211	4.56419	2.7222	4.53845	2.74339	4.50217	2.78306	4.41732	2.84531	4.38642	2.8781	4.31765	2.9287	4.24618	2.98298	4.17497	3.02554	4.09214	3.07844
3.20558	4.9558	2.49087	4.97049	2.47056	4.94343	2.48337	4.90248	2.50173	4.88189	2.49991	4.83117	2.52794	4.76785	2.56101	4.77312	2.55002	4.74916	2.56884	4.70484	2.60007	4.67044	2.62266	4.63916	2.65329	4.57749	2.70426	4.55196	2.72602	4.51612	2.76633	4.43214	2.82964	4.40157	2.86304	4.3334	2.91456	4.26257	2.96983	4.1918	3.01339	4.10952	3.06736
3.1924	4.96749	2.46404	4.9815	2.44431	4.95444	2.45783	4.91359	2.47717	4.89278	2.47613	4.84234	2.505	4.77953	2.53845	4.78431	2.52856	4.7605	2.54798	4.71657	2.58001	4.6824	2.60328	4.65142	2.63453	4.59048	2.68635	4.56516	2.70867	4.52978	2.7496	4.44667	2.81395	4.41644	2.84797	4.3489	2.90038	4.27872	2.95661	4.2084	3.00117	4.12669	3.05619
3.17933	4.97867	2.43733	4.99204	2.4182	4.96499	2.43241	4.92427	2.45272	4.90325	2.45248	4.85311	2.48217	4.79081	2.516	4.79515	2.5072	4.77148	2.52721	4.72795	2.56002	4.69403	2.58397	4.66337	2.61583	4.60317	2.66848	4.57807	2.69135	4.54315	2.7329	4.46093	2.79826	4.43105	2.83288	4.36414	2.88616	4.29462	2.94334	4.22478	2.98889	4.14365	3.04493
3.16637	4.98936	2.41075	5.00211	2.39222	4.97509	2.40714	4.93452	2.42841	4.91333	2.42895	4.8635	2.45946	4.8017	2.49365	4.80563	2.48595	4.78212	2.50655	4.73901	2.54012	4.70535	2.56474	4.67501	2.59719	4.61556	2.65066	4.59069	2.67407	4.55623	2.71621	4.47491	2.78256	4.4454	2.81777	4.37913	2.87191	4.31029	2.93003	4.24093	2.97654	4.16039	3.0336
3.15352	4.99956	2.38431	5.01172	2.3664	4.98476	2.38201	4.94435	2.40423	4.923	2.40556	4.8735	2.43688	4.81221	2.47142	4.81576	2.46481	4.79243	2.48599	4.74974	2.52031	4.71635	2.54559	4.68635	2.57861	4.62765	2.63288	4.60302	2.65683	4.56904	2.69956	4.48862	2.76686	4.45948	2.80266	4.39387	2.85764	4.32571	2.91666	4.25686	2.96413	4.17692	3.02219
3.14077	5.00929	2.35802	5.02089	2.34073	4.99399	2.35704	4.95378	2.3802	4.9323	2.38231	4.88314	2.41442	4.82235	2.44931	4.82556	2.44379	4.80241	2.46554	4.76016	2.5006	4.72704	2.52652	4.69738	2.56012	4.63945	2.61515	4.61506	2.63963	4.58157	2.68293	4.50207	2.75117	4.4733	2.78753	4.40836	2.84334	4.3409	2.90326	4.27256	2.95166	4.19324	3.01072
3.12812	5.01855	2.33189	5.02961	2.31523	5.00281	2.33222	4.96282	2.35632	4.94122	2.3592	4.89242	2.3921	4.83213	2.42733	4.83503	2.42289	4.81207	2.44521	4.77027	2.48098	4.73744	2.50754	4.70813	2.54169	4.65096	2.59748	4.62683	2.62247	4.59383	2.66633	4.51525	2.73549	4.48687	2.77241	4.4226	2.82902	4.35586	2.88982	4.28805	2.93915	4.20935	2.99917
3.11557	5.02736	2.30591	5.03791	2.28989	5.01122	2.30756	4.97146	2.33258	4.94978	2.33625	4.90134	2.36991	4.84154	2.40547	4.84417	2.40211	4.82141	2.42498	4.78007	2.46147	4.74754	2.48864	4.71859	2.52335	4.66219	2.57987	4.63833	2.60537	4.60582	2.64977	4.52818	2.71982	4.50019	2.75729	4.4366	2.81469	4.37058	2.87634	4.30331	2.92659	4.22526	2.98757
3.10312	5.03573	2.28011	5.0458	2.26473	5.01922	2.28308	4.97973	2.30901	4.95797	2.31345	4.90992	2.34787	4.85062	2.38375	4.853	2.38146	4.83045	2.40488	4.78957	2.44206	4.75735	2.46985	4.72876	2.50509	4.67315	2.56232	4.64955	2.58832	4.61755	2.63325	4.54085	2.70417	4.51326	2.74218	4.45036	2.80034	4.38507	2.86284	4.31835	2.91398	4.24095	2.9759
3.09077	5.04366	2.25449	5.05328	2.23975	5.02684	2.25877	4.98763	2.2856	4.96582	2.2908	4.91817	2.32597	4.85935	2.36217	4.86152	2.36094	4.83919	2.3849	4.79879	2.42276	4.76688	2.45115	4.73867	2.48692	4.68384	2.54484	4.66052	2.57133	4.62902	2.61678	4.55327	2.68854	4.52609	2.72707	4.46388	2.78599	4.39933	2.84931	4.33317	2.90133	4.25644	2.96418
3.07852	5.05118	2.22905	5.06036	2.21496	5.03408	2.23464	4.99517	2.26236	4.97333	2.26832	4.92608	2.30422	4.86774	2.34073	4.86974	2.34056	4.84764	2.36505	4.80772	2.40356	4.77614	2.43255	4.7483	2.46883	4.69426	2.52743	4.67122	2.5544	4.64023	2.60035	4.56544	2.67293	4.53867	2.71198	4.47717	2.77164	4.41336	2.83576	4.34778	2.88865	4.27173	2.9524
3.06636	5.05828	2.20379	5.06705	2.19036	5.04095	2.21069	5.00236	2.23929	4.98051	2.24601	4.93367	2.28263	4.87582	2.31944	4.87766	2.32031	4.8558	2.34533	4.81637	2.38449	4.78512	2.41405	4.75766	2.45084	4.70442	2.51009	4.68167	2.53753	4.6512	2.58397	4.57737	2.65735	4.55101	2.6969	4.49022	2.75728	4.42717	2.82219	4.36218	2.87593	4.28681	2.94058
3.0543	5.06498	2.17874	5.07337	2.16595	5.04745	2.18693	5.0092	2.21639	4.98736	2.22386	4.94095	2.26119	4.88358	2.29829	4.8853	2.30021	4.86368	2.32573	4.82475	2.36553	4.79384	2.39567	4.76677	2.43295	4.71432	2.49283	4.69187	2.52073	4.66192	2.56765	4.58905	2.6418	4.56312	2.68185	4.50305	2.74293	4.44076	2.80861	4.37636	2.86318	4.30169	2.92871
3.04233	5.0713	2.15387	5.07933	2.14174	5.05361	2.16337	5.01571	2.19367	4.9939	2.20189	4.94792	2.2399	4.89103	2.2773	4.89266	2.28024	4.87129	2.30627	4.83286	2.34669	4.8023	2.37738	4.77562	2.41515	4.72398	2.47564	4.70183	2.504	4.6724	2.55138	4.6005	2.62629	4.575	2.66682	4.51565	2.72858	4.45413	2.79501	4.39034	2.85041	4.31637	2.91679
3.03046	5.07723	2.12921	5.08493	2.11774	5.05942	2.13999	5.0219	2.17112	5.00013	2.18009	4.9546	2.21878	4.89818	2.25646	4.89974	2.26042	4.87864	2.28694	4.84071	2.32797	4.81051	2.35921	4.78423	2.39745	4.73338	2.45853	4.71154	2.48734	4.68264	2.53517	4.61171	2.61081	4.58664	2.65181	4.52802	2.71424	4.46728	2.7814	4.40411	2.83761	4.33085	2.90484
3.01868	5.08279	2.10476	5.09018	2.09394	5.0649	2.11681	5.02777	2.14877	5.00606	2.15847	4.96098	2.19782	4.90504	2.23578	4.90656	2.24074	4.88572	2.26776	4.84831	2.30937	4.81847	2.34115	4.79259	2.37985	4.74255	2.44151	4.72102	2.47076	4.69265	2.51903	4.62269	2.59537	4.59806	2.63683	4.54018	2.69991	4.48022	2.76779	4.41767	2.82479	4.34513	2.89285
3.00699	5.088	2.08052	5.09509	2.07034	5.07005	2.09383	5.03334	2.1266	5.0117	2.13702	4.96709	2.17703	4.91161	2.21526	4.91312	2.22121	4.89255	2.24871	4.85567	2.29089	4.82619	2.32321	4.80071	2.36236	4.75148	2.42458	4.73027	2.45425	4.70242	2.50294	4.63345	2.57997	4.60926	2.62188	4.55211	2.6856	4.49294	2.75417	4.43102	2.81195	4.35922	2.88083
2.99539	5.09285	2.05649	5.09968	2.04696	5.0749	2.07106	5.0386	2.10461	5.01706	2.11575	4.97292	2.1564	4.91791	2.1949	4.91942	2.20183	4.89914	2.2298	4.86277	2.27255	4.83367	2.30538	4.80861	2.34497	4.76018	2.40773	4.73928	2.43782	4.71198	2.48693	4.64398	2.56462	4.62024	2.60697	4.56383	2.6713	4.50546	2.74056	4.44418	2.7991	4.37311	2.86877
2.98387	5.09737	2.03268	5.10394	2.02379	5.07943	2.04849	5.04357	2.08282	5.02215	2.09466	4.97848	2.13594	4.92393	2.1747	4.92548	2.1826	4.90548	2.21103	4.86965	2.25433	4.84092	2.28767	4.81627	2.32769	4.76865	2.39097	4.74808	2.42147	4.72131	2.47098	4.65429	2.54931	4.631	2.59209	4.57534	2.65703	4.51777	2.72695	4.45713	2.78623	4.38681	2.85669
2.97245	5.10156	2.00908	5.1079	2.00084	5.08367	2.02612	5.04826	2.06121	5.02696	2.07376	4.98377	2.11565	4.92969	2.15466	4.93129	2.16352	4.91159	2.1924	4.87629	2.23624	4.84795	2.27007	4.82371	2.31051	4.77689	2.3743	4.75666	2.4052	4.73043	2.4551	4.66439	2.53406	4.64155	2.57726	4.58664	2.64277	4.52987	2.71334	4.46989	2.77336	4.40031	2.84458
2.96111	5.10542	1.98571	5.11156	1.97811	5.08762	2.00396	5.05267	2.0398	5.03151	2.05304	4.98882	2.09554	4.93519	2.13479	4.93687	2.1446	4.91746	2.17392	4.8827	2.21828	4.85475	2.2526	4.83093	2.29345	4.78492	2.35772	4.76502	2.38902	4.73933	2.43929	4.67427	2.51885	4.65189	2.56246	4.59773	2.62855	4.54176	2.69974	4.48245	2.76048	4.41363	2.83245
2.94986	5.10897	1.96256	5.11492	1.95559	5.09128	1.98201	5.05682	2.01858	5.03581	2.03251	4.99362	2.07559	4.94044	2.11509	4.94222	2.12582	4.92312	2.15558	4.8889	2.20045	4.86134	2.23525	4.83794	2.2765	4.79274	2.34124	4.77317	2.37292	4.74802	2.42356	4.68394	2.5037	4.66203	2.54771	4.60862	2.61435	4.55346	2.68615	4.49482	2.74759	4.42676	2.8203
2.9387	5.11222	1.93963	5.11801	1.93329	5.09467	1.96027	5.0607	1.99756	5.03986	2.01215	4.99817	2.05581	4.94545	2.09556	4.94735	2.10721	4.92856	2.13739	4.89488	2.18276	4.86771	2.21802	4.84474	2.25966	4.80034	2.32485	4.78112	2.35691	4.75651	2.4079	4.69341	2.48861	4.67196	2.533	4.61931	2.60018	4.56496	2.67258	4.50699	2.7347	4.4397	2.80813
2.92761	5.11518	1.91693	5.12081	1.91122	5.0978	1.93874	5.06433	1.97673	5.04368	1.99199	5.00249	2.03621	4.95023	2.07619	4.95227	2.08874	4.93378	2.11934	4.90065	2.16519	4.87389	2.20092	4.85134	2.24293	4.80774	2.30856	4.78886	2.34099	4.76479	2.39233	4.70268	2.47357	4.68169	2.51834	4.62979	2.58604	4.57627	2.65902	4.51898	2.72182	4.45246	2.79594
2.91661	5.11785	1.89446	5.12335	1.88936	5.10067	1.91742	5.06771	1.95609	5.04726	1.97201	5.00659	2.01679	4.95477	2.05699	4.95697	2.07043	4.9388	2.10144	4.90622	2.14777	4.87986	2.18393	4.85774	2.22632	4.81494	2.29237	4.79641	2.32516	4.77288	2.37683	4.71175	2.45859	4.69123	2.50373	4.64009	2.57194	4.58738	2.64547	4.53077	2.70893	4.46504	2.78375
2.9057	5.12025	1.87221	5.12563	1.86773	5.1033	1.89632	5.07086	1.93566	5.05061	1.95222	5.01046	1.99753	4.95909	2.03797	4.96147	2.05228	4.94361	2.08369	4.91159	2.13047	4.88563	2.16708	4.86395	2.20982	4.82195	2.27628	4.80376	2.30942	4.78078	2.3614	4.72062	2.44367	4.70057	2.48917	4.65019	2.55787	4.5983	2.63195	4.54238	2.69606	4.47743	2.77154
2.89486	5.12237	1.8502	5.12767	1.84632	5.10568	1.87542	5.07377	1.91542	5.05374	1.93262	5.01412	1.97845	4.96319	2.01911	4.96576	2.03428	4.94823	2.06608	4.91676	2.11331	4.89122	2.15034	4.86996	2.19344	4.82876	2.26029	4.81093	2.29377	4.78848	2.34607	4.72931	2.42882	4.70972	2.47466	4.6601	2.54384	4.60904	2.61845	4.55381	2.68319	4.48965	2.75933
2.8841	5.12424	1.82841	5.12945	1.82514	5.10782	1.85474	5.07646	1.89538	5.05666	1.9132	5.01756	1.95955	4.96708	2.00042	4.96986	2.01643	4.95266	2.04862	4.92174	2.09629	4.89661	2.13374	4.87579	2.17718	4.83538	2.2444	4.8179	2.27821	4.796	2.33081	4.7378	2.41403	4.71869	2.46021	4.66983	2.52985	4.61958	2.60498	4.56506	2.67033	4.50168	2.74711
2.87343	5.12586	1.80686	5.13101	1.80417	5.10974	1.83427	5.07893	1.87553	5.05938	1.89397	5.02081	1.94082	4.97076	1.9819	4.97377	1.99875	4.9569	2.03131	4.92654	2.0794	4.90183	2.11725	4.88144	2.16103	4.84183	2.22861	4.8247	2.26275	4.80334	2.31564	4.74611	2.39931	4.72747	2.44582	4.67937	2.51591	4.62995	2.59153	4.57613	2.65748	4.51354	2.73488
2.86283	5.12723	1.78553	5.13233	1.78343	5.11144	1.81402	5.08118	1.85588	5.06189	1.87492	5.02385	1.92226	4.97424	1.96356	4.9775	1.98121	4.96096	2.01415	4.93116	2.06264	4.90686	2.1009	4.88691	2.145	4.84809	2.21293	4.83132	2.24739	4.8105	2.30055	4.75424	2.38465	4.73607	2.43148	4.68873	2.502	4.64013	2.5781	4.58702	2.64464	4.52523	2.72266
2.85231	5.12837	1.76444	5.13343	1.76292	5.11292	1.79397	5.08324	1.83643	5.0642	1.85607	5.02671	1.90389	4.97753	1.94538	4.98105	1.96384	4.96484	1.99713	4.9356	2.04603	4.91173	2.08467	4.8922	2.12909	4.85417	2.19735	4.83776	2.23212	4.81748	2.28555	4.76218	2.37006	4.74449	2.4172	4.69791	2.48815	4.65014	2.56471	4.59774	2.63182	4.53675	2.71044
2.84186	5.12928	1.74357	5.13432	1.74262	5.1142	1.77414	5.08509	1.81717	5.06632	1.83739	5.02937	1.88568	4.98063	1.92737	4.98442	1.94661	4.96856	1.98026	4.93987	2.02955	4.91642	2.06857	4.89733	2.11329	4.86008	2.18187	4.84403	2.21695	4.82429	2.27063	4.76996	2.35554	4.75274	2.40298	4.70692	2.47433	4.65997	2.55135	4.60828	2.61902	4.54809	2.69822
2.8315	5.12997	1.72294	5.13501	1.72255	5.11527	1.75451	5.08674	1.79811	5.06827	1.81891	5.03186	1.86764	4.98355	1.90954	4.98763	1.92955	4.9721	1.96354	4.94397	2.0132	4.92095	2.05259	4.9023	2.09762	4.86583	2.1665	4.85014	2.20187	4.83093	2.25581	4.77756	2.34109	4.76082	2.38883	4.71575	2.46057	4.66963	2.53802	4.61865	2.60624	4.55927	2.686
2.8212	5.13045	1.70253	5.13549	1.7027	5.11616	1.7351	5.08821	1.77924	5.07003	1.80061	5.03417	1.84979	4.98628	1.89187	4.99066	1.91263	4.97548	1.94697	4.94792	1.99699	4.92532	2.03674	4.9071	2.08206	4.87141	2.15123	4.85608	2.18689	4.83741	2.24106	4.78499	2.32672	4.76872	2.37473	4.72442	2.44686	4.67912	2.52473	4.62886	2.59347	4.57028	2.67379
2.81099	5.13072	1.68235	5.13578	1.68306	5.11685	1.7159	5.0895	1.76057	5.07162	1.78249	5.0363	1.8321	4.98885	1.87437	4.99354	1.89587	4.9787	1.93053	4.9517	1.98091	4.92953	2.02102	4.91175	2.06662	4.87683	2.13607	4.86186	2.17201	4.84373	2.22641	4.79226	2.31242	4.77647	2.3607	4.73291	2.43319	4.68844	2.51147	4.6389	2.58073	4.58112	2.66159
2.80084	5.13079	1.6624	5.13588	1.66365	5.11736	1.6969	5.09061	1.74209	5.07304	1.76455	5.03827	1.81458	4.99124	1.85704	4.99626	1.87927	4.98177	1.91425	4.95533	1.96497	4.93358	2.00542	4.91624	2.05129	4.88209	2.12101	4.86749	2.15723	4.84988	2.21185	4.79936	2.29819	4.78404	2.34674	4.74125	2.41958	4.69759	2.49825	4.64877	2.56802	4.59181	2.6494
2.79077	5.13067	1.64268	5.1358	1.64445	5.1177	1.67812	5.09155	1.72381	5.07429	1.7468	5.04009	1.79724	4.99348	1.83987	4.99883	1.86281	4.98469	1.89811	4.9588	1.94917	4.93749	1.98995	4.92058	2.03609	4.8872	2.10607	4.87296	2.14255	4.85588	2.19738	4.8063	2.28403	4.79146	2.33284	4.74942	2.40602	4.70658	2.48508	4.65849	2.55533	4.60233	2.63722
2.78077	5.13036	1.62318	5.13554	1.62548	5.11786	1.65954	5.09232	1.70571	5.07539	1.72922	5.04174	1.78006	4.99555	1.82288	5.00125	1.84651	4.98746	1.88211	4.96213	1.93349	4.94125	1.97461	4.92478	2.021	4.89215	2.09122	4.87828	2.12796	4.86173	2.183	4.81309	2.26995	4.79873	2.31901	4.75743	2.39252	4.71541	2.47194	4.66804	2.54267	4.61269	2.62506
2.77084	5.12987	1.60391	5.13512	1.60671	5.11787	1.64116	5.09294	1.68781	5.07634	1.71183	5.04324	1.76306	4.99747	1.80604	5.00353	1.83036	4.99009	1.86626	4.96532	1.91796	4.94487	1.95939	4.92883	2.00604	4.89696	2.07648	4.88346	2.11348	4.86743	2.16871	4.81972	2.25594	4.80583	2.30524	4.76528	2.37907	4.72408	2.45884	4.67744	2.53004	4.6229	2.61291
2.76098	5.12921	1.58485	5.13453	1.58817	5.11771	1.62299	5.0934	1.6701	5.07714	1.69462	5.04459	1.74622	4.99924	1.78938	5.00566	1.81435	4.99258	1.85055	4.96837	1.90255	4.94836	1.94429	4.93274	1.99118	4.90163	2.06185	4.88849	2.09909	4.87299	2.1545	4.82621	2.24202	4.81279	2.29155	4.77298	2.36568	4.7326	2.44578	4.68668	2.51743	4.63295	2.60078
2.7512	5.12838	1.56603	5.13379	1.56983	5.11739	1.60502	5.0937	1.65257	5.07779	1.67758	5.0458	1.72955	5.00087	1.77288	5.00767	1.7985	4.99494	1.83499	4.97128	1.88728	4.9517	1.92932	4.93652	1.97645	4.90615	2.04733	4.89338	2.0848	4.8784	2.14039	4.83254	2.22817	4.81959	2.27792	4.78053	2.35234	4.74096	2.43277	4.69577	2.50486	4.64285	2.58866
2.74148	5.12738	1.54742	5.13289	1.55171	5.11693	1.58725	5.09387	1.63523	5.0783	1.66072	5.04687	1.71304	5.00235	1.75654	5.00953	1.7828	4.99716	1.81956	4.97406	1.87214	4.95491	1.91448	4.94017	1.96183	4.91054	2.03291	4.89814	2.07062	4.88367	2.12638	4.83873	2.21439	4.82625	2.26436	4.78793	2.33907	4.74917	2.41981	4.7047	2.49232	4.65259	2.57656
2.73183	5.12623	1.52903	5.13185	1.5338	5.11632	1.56969	5.09389	1.61808	5.07868	1.64404	5.04781	1.69671	5.0037	1.74036	5.01128	1.76724	4.99926	1.80428	4.97672	1.85713	4.958	1.89976	4.94369	1.94733	4.9148	2.01859	4.90276	2.05653	4.88881	2.11245	4.84478	2.2007	4.83277	2.25088	4.79519	2.32585	4.75723	2.40689	4.71349	2.47982	4.66219	2.56449
2.72224	5.12493	1.51086	5.13066	1.51609	5.11558	1.55232	5.09377	1.60111	5.07892	1.62753	5.04861	1.68053	5.00491	1.72434	5.01289	1.75183	5.00124	1.78913	4.97924	1.84225	4.96096	1.88516	4.94708	1.93295	4.91892	2.00439	4.90725	2.04254	4.89381	2.09861	4.85068	2.18708	4.83915	2.23746	4.80229	2.31269	4.76515	2.39402	4.72213	2.46735	4.67164	2.55244
2.71272	5.12349	1.49291	5.12933	1.49859	5.1147	1.53515	5.09352	1.58433	5.07904	1.61119	5.04929	1.66452	5.006	1.70848	5.01439	1.73656	5.00309	1.77412	4.98165	1.8275	4.9638	1.87068	4.95034	1.91868	4.92291	1.99028	4.91161	2.02865	4.89868	2.08487	4.85645	2.17354	4.84538	2.22412	4.80926	2.29959	4.77292	2.38119	4.73062	2.45492	4.68094	2.54041
2.70327	5.1219	1.47517	5.12788	1.4813	5.11369	1.51817	5.09314	1.56772	5.07904	1.59502	5.04985	1.64867	5.00696	1.69278	5.01577	1.72144	5.00483	1.75926	4.98393	1.81288	4.96652	1.85632	4.95349	1.90453	4.92678	1.97629	4.91584	2.01486	4.90342	2.07122	4.86209	2.16008	4.85149	2.21084	4.81609	2.28655	4.78054	2.36842	4.73898	2.44252	4.6901	2.52841
2.69389	5.12018	1.45764	5.12629	1.46422	5.11256	1.50139	5.09264	1.5513	5.07891	1.57903	5.05028	1.63298	5.0078	1.67724	5.01703	1.70647	5.00645	1.74453	4.9861	1.79839	4.96913	1.84209	4.95652	1.89049	4.93053	1.96239	4.91995	2.00117	4.90804	2.05766	4.86759	2.1467	4.85745	2.19764	4.82278	2.27358	4.78803	2.3557	4.74719	2.43016	4.69912	2.51643
2.68457	5.11833	1.44032	5.12459	1.44733	5.1113	1.4848	5.09202	1.53506	5.07867	1.5632	5.0506	1.61745	5.00853	1.66186	5.01818	1.69163	5.00796	1.72993	4.98816	1.78402	4.97162	1.82797	4.95944	1.87656	4.93416	1.9486	4.92394	1.98758	4.91253	2.04419	4.87297	2.13341	4.86329	2.18452	4.82934	2.26067	4.79538	2.34302	4.75526	2.41784	4.708	2.50448
2.67531	5.11635	1.42321	5.12276	1.43064	5.10993	1.4684	5.09128	1.51899	5.07832	1.54754	5.05081	1.60208	5.00914	1.64663	5.01923	1.67694	5.00937	1.71547	4.99011	1.76978	4.974	1.81398	4.96224	1.86275	4.93767	1.93492	4.92782	1.97408	4.9169	2.03081	4.87821	2.12019	4.869	2.17146	4.83576	2.24782	4.80259	2.3304	4.7632	2.40557	4.71673	2.49256
2.66612	5.11426	1.40631	5.12082	1.41416	5.10844	1.45218	5.09043	1.5031	5.07786	1.53205	5.0509	1.58687	5.00964	1.63155	5.02017	1.66238	5.01067	1.70114	4.99195	1.75567	4.97627	1.8001	4.96493	1.84905	4.94107	1.92134	4.93158	1.96069	4.92115	2.01752	4.88334	2.10705	4.87458	2.15848	4.84206	2.23503	4.80967	2.31783	4.771	2.39333	4.72534	2.48066
2.65699	5.11204	1.38962	5.11877	1.39786	5.10685	1.43616	5.08948	1.48738	5.0773	1.51672	5.0509	1.57181	5.01003	1.61662	5.021	1.64796	5.01186	1.68695	4.99369	1.74168	4.97844	1.78634	4.96752	1.83546	4.94435	1.90786	4.93523	1.94739	4.92529	2.00433	4.88834	2.09399	4.88004	2.14557	4.84822	2.22231	4.81662	2.30531	4.77866	2.38114	4.7338	2.4688
2.64792	5.10972	1.37312	5.11662	1.38177	5.10515	1.42032	5.08841	1.47184	5.07663	1.50155	5.05079	1.5569	5.01032	1.60185	5.02174	1.63369	5.01296	1.67288	4.99533	1.72782	4.98051	1.7727	4.97001	1.82199	4.94753	1.89449	4.93876	1.93419	4.92932	1.99123	4.89322	2.08101	4.88538	2.13274	4.85426	2.20965	4.82344	2.29285	4.7862	2.36898	4.74214	2.45697
2.63892	5.10728	1.35683	5.11436	1.36586	5.10335	1.40466	5.08725	1.45646	5.07587	1.48655	5.05058	1.54215	5.0105	1.58723	5.02238	1.61954	5.01396	1.65895	4.99686	1.71408	4.98247	1.75918	4.97239	1.80862	4.9506	1.88122	4.94219	1.92108	4.93323	1.97821	4.89799	2.06811	4.89059	2.11998	4.86018	2.19706	4.83013	2.28044	4.79361	2.35687	4.75034	2.44517
2.62997	5.10475	1.34074	5.112	1.35015	5.10145	1.38919	5.08599	1.44126	5.07501	1.4717	5.05027	1.52754	5.01059	1.57275	5.02293	1.60554	5.01487	1.64515	4.99831	1.70046	4.98435	1.74577	4.97468	1.79537	4.95357	1.86805	4.94552	1.90807	4.93704	1.96529	4.90264	2.05529	4.89569	2.10729	4.86598	2.18453	4.83669	2.26809	4.80089	2.34481	4.75841	2.43341
2.62108	5.10211	1.32485	5.10955	1.33462	5.09945	1.37389	5.08463	1.42622	5.07406	1.45701	5.04987	1.51309	5.01059	1.55842	5.02339	1.59166	5.01569	1.63147	4.99965	1.68696	4.98612	1.73247	4.97687	1.78222	4.95643	1.85498	4.94874	1.89516	4.94074	1.95246	4.90718	2.04255	4.90068	2.09468	4.87166	2.17207	4.84313	2.25579	4.80804	2.33279	4.76635	2.42168
2.61226	5.09938	1.30915	5.10701	1.31929	5.09737	1.35877	5.08318	1.41135	5.07301	1.44248	5.04939	1.49879	5.01049	1.54423	5.02376	1.57792	5.01642	1.61792	5.00091	1.67358	4.98781	1.71929	4.97896	1.76918	4.9592	1.84202	4.95186	1.88235	4.94433	1.93972	4.9116	2.0299	4.90555	2.08214	4.87722	2.15967	4.84945	2.24355	4.81507	2.32082	4.77417	2.40998
2.60349	5.09655	1.29364	5.10438	1.30413	5.0952	1.34383	5.08164	1.39664	5.07189	1.4281	5.04881	1.48463	5.01031	1.53019	5.02404	1.56431	5.01706	1.6045	5.00208	1.66032	4.9894	1.70622	4.98097	1.75625	4.96187	1.82915	4.95489	1.86963	4.94783	1.92706	4.91592	2.01732	4.91032	2.06968	4.88267	2.14734	4.85566	2.23136	4.82198	2.30889	4.78186	2.39832
2.59479	5.09364	1.27832	5.10167	1.28916	5.09295	1.32906	5.08002	1.3821	5.07068	1.41388	5.04815	1.47062	5.01004	1.51629	5.02424	1.55083	5.01762	1.5912	5.00316	1.64718	4.99091	1.69327	4.98288	1.74343	4.96444	1.81638	4.95782	1.857	4.95122	1.9145	4.92014	2.00482	4.91497	2.05729	4.888	2.13508	4.86174	2.21923	4.82877	2.29701	4.78943	2.3867
2.58614	5.09065	1.2632	5.09888	1.27437	5.09061	1.31447	5.07832	1.36771	5.06939	1.39981	5.04741	1.45675	5.00968	1.50254	5.02437	1.53748	5.0181	1.57803	5.00416	1.63416	4.99233	1.68042	4.98471	1.73071	4.96693	1.80371	4.96065	1.84447	4.95452	1.90203	4.92424	1.9924	4.91952	2.04498	4.89322	2.12288	4.86771	2.20716	4.83544	2.28517	4.79688	2.37511
2.57754	5.08757	1.24826	5.096	1.25976	5.0882	1.30004	5.07653	1.35349	5.06802	1.38589	5.04658	1.44302	5.00925	1.48892	5.02441	1.52426	5.0185	1.56498	5.00508	1.62125	4.99367	1.66769	4.98646	1.7181	4.96932	1.79114	4.9634	1.83203	4.95773	1.88964	4.92825	1.98007	4.92396	2.03274	4.89833	2.11075	4.87356	2.19514	4.842	2.27339	4.80421	2.36356
2.56901	5.08441	1.2335	5.09306	1.24532	5.08571	1.28579	5.07467	1.33942	5.06657	1.37211	5.04568	1.42944	5.00873	1.47544	5.02437	1.51116	5.01882	1.55205	5.00592	1.60845	4.99493	1.65506	4.98811	1.70559	4.97162	1.77867	4.96605	1.81968	4.96084	1.87734	4.93216	1.96781	4.9283	2.02057	4.90334	2.09868	4.8793	2.18318	4.84844	2.26165	4.81142	2.35205
2.56053	5.08118	1.21893	5.09004	1.23106	5.08315	1.2717	5.07274	1.32551	5.06506	1.35849	5.04471	1.41599	5.00814	1.4621	5.02426	1.49819	5.01907	1.53924	5.00668	1.59577	4.99611	1.64254	4.9897	1.69319	4.97384	1.7663	4.96861	1.80743	4.96385	1.86513	4.93597	1.95563	4.93254	2.00848	4.90824	2.08668	4.88494	2.17128	4.85477	2.24996	4.81852	2.34058
2.55211	5.07788	1.20454	5.08696	1.21697	5.08052	1.25777	5.07073	1.31175	5.06347	1.34501	5.04366	1.40268	5.00748	1.44889	5.02408	1.48534	5.01924	1.52655	5.00736	1.5832	4.99722	1.63013	4.9912	1.68089	4.97597	1.75402	4.9711	1.79527	4.96678	1.85301	4.93968	1.94353	4.93669	1.99646	4.91304	2.07475	4.89046	2.15944	4.86098	2.23832	4.8255	2.32915
2.54374	5.0745	1.19032	5.0838	1.20305	5.07782	1.24401	5.06865	1.29815	5.06181	1.33167	5.04254	1.38951	5.00674	1.43582	5.02383	1.47262	5.01935	1.51397	5.00798	1.57075	4.99825	1.61783	4.99262	1.66869	4.97802	1.74184	4.97349	1.7832	4.96963	1.84097	4.9433	1.93151	4.94073	1.98452	4.91774	2.06288	4.89588	2.14765	4.86709	2.22673	4.83237	2.31776
2.53542	5.07107	1.17629	5.08059	1.18931	5.07506	1.23041	5.06651	1.2847	5.06009	1.31848	5.04136	1.37648	5.00594	1.42288	5.02351	1.46002	5.01938	1.50152	5.00852	1.5584	4.9992	1.60563	4.99397	1.65659	4.97999	1.72975	4.97581	1.77123	4.97238	1.82902	4.94683	1.91956	4.94468	1.97264	4.92233	2.05108	4.90119	2.13593	4.87309	2.21519	4.83913	2.3064
2.52716	5.06757	1.16242	5.07731	1.17572	5.07223	1.21696	5.06431	1.27139	5.0583	1.30542	5.04011	1.36358	5.00507	1.41007	5.02313	1.44753	5.01935	1.48917	5.00899	1.54617	5.00009	1.59354	4.99525	1.64459	4.98189	1.71776	4.97804	1.75934	4.97506	1.81716	4.95027	1.9077	4.94854	1.96085	4.92683	2.03935	4.9064	2.12426	4.87898	2.2037	4.84577	2.29509
2.51896	5.06401	1.14873	5.07398	1.16231	5.06935	1.20368	5.06204	1.25823	5.05646	1.29251	5.03879	1.35081	5.00413	1.39739	5.02268	1.43517	5.01925	1.47695	5.00939	1.53404	5.0009	1.58154	4.99645	1.63269	4.9837	1.70586	4.9802	1.74754	4.97765	1.80538	4.95362	1.89592	4.9523	1.94912	4.93123	2.02768	4.91151	2.11265	4.88477	2.19226	4.85231	2.28383
2.5108	5.06039	1.13521	5.07059	1.14905	5.06641	1.19055	5.05971	1.24522	5.05455	1.27973	5.03742	1.33817	5.00314	1.38484	5.02217	1.42292	5.01909	1.46483	5.00973	1.52202	5.00165	1.56966	4.99759	1.62089	4.98544	1.69405	4.98228	1.73583	4.98016	1.79369	4.95688	1.88421	4.95598	1.93747	4.93554	2.01609	4.91652	2.1011	4.89046	2.18087	4.85875	2.2726
2.5027	5.05672	1.12186	5.06715	1.13596	5.06342	1.17757	5.05732	1.23236	5.05259	1.26709	5.03598	1.32566	5.00208	1.37241	5.0216	1.41079	5.01887	1.45283	5.01	1.51011	5.00234	1.55787	4.99865	1.60919	4.98711	1.68234	4.98428	1.72421	4.98259	1.78208	4.96005	1.87258	4.95957	1.9259	4.93976	2.00455	4.92144	2.08961	4.89604	2.16953	4.86507	2.26142
2.49465	5.05299	1.10867	5.06366	1.12302	5.06037	1.16474	5.05488	1.21963	5.05057	1.25458	5.03449	1.31328	5.00096	1.36011	5.02097	1.39877	5.01859	1.44094	5.01021	1.4983	5.00295	1.54618	4.99966	1.59758	4.98871	1.67071	4.98622	1.71267	4.98495	1.77055	4.96315	1.86102	4.96307	1.91439	4.94388	1.99309	4.92625	2.07818	4.90153	2.15825	4.8713	2.25028
2.48666	5.04922	1.09565	5.06012	1.11024	5.05727	1.15207	5.05239	1.20705	5.04849	1.24221	5.03294	1.30103	4.99979	1.34794	5.02029	1.38687	5.01825	1.42915	5.01036	1.4866	5.00351	1.5346	5.00059	1.58607	4.99023	1.65918	4.98808	1.70123	4.98723	1.75911	4.96616	1.84954	4.96649	1.90296	4.94792	1.98169	4.93097	2.06681	4.90691	2.14701	4.87742	2.23918
2.47871	5.04539	1.08279	5.05653	1.09762	5.05413	1.13954	5.04984	1.1946	5.04637	1.22997	5.03134	1.2889	4.99855	1.33589	5.01955	1.37508	5.01786	1.41748	5.01045	1.475	5.00401	1.52311	5.00147	1.57465	4.99169	1.64774	4.98987	1.68987	4.98944	1.74775	4.96909	1.83814	4.96982	1.8916	4.95187	1.97035	4.9356	2.0555	4.9122	2.13583	4.88344	2.22813
2.47081	5.04152	1.07009	5.0529	1.08515	5.05094	1.12716	5.04725	1.18229	5.0442	1.21786	5.02969	1.27689	4.99727	1.32396	5.01875	1.3634	5.01741	1.40591	5.01049	1.4635	5.00444	1.51172	5.00228	1.56333	4.99308	1.63639	4.99159	1.67859	4.99157	1.73647	4.97194	1.82682	4.97308	1.88031	4.95573	1.95908	4.94014	2.04425	4.9174	2.1247	4.88936	2.21712
2.46297	5.03761	1.05755	5.04922	1.07283	5.0477	1.11493	5.0446	1.17012	5.04197	1.20587	5.02798	1.26501	4.99594	1.31214	5.01791	1.35183	5.01691	1.39445	5.01046	1.4521	5.00482	1.50042	5.00303	1.5521	4.99441	1.62512	4.99325	1.6674	4.99364	1.72527	4.97472	1.81557	4.97625	1.86909	4.95951	1.94788	4.94458	2.03305	4.9225	2.11362	4.89518	2.20616
2.45517	5.03366	1.04516	5.04551	1.06066	5.04443	1.10283	5.04191	1.15809	5.03971	1.19402	5.02623	1.25325	4.99455	1.30045	5.01701	1.34037	5.01635	1.3831	5.01039	1.4408	5.00514	1.48923	5.00373	1.54097	4.99567	1.61395	4.99484	1.6563	4.99564	1.71416	4.97742	1.80439	4.97935	1.85795	4.9632	1.93675	4.94894	2.02192	4.92751	2.10259	4.90091	2.19524
2.44743	5.02967	1.03293	5.04176	1.04864	5.04111	1.09088	5.03918	1.14618	5.03739	1.18229	5.02443	1.24161	4.99312	1.28888	5.01606	1.32902	5.01575	1.37184	5.01026	1.42961	5.00541	1.47812	5.00436	1.52992	4.99688	1.60286	4.99636	1.64528	4.99756	1.70312	4.98004	1.7933	4.98236	1.84687	4.96681	1.92568	4.95321	2.01084	4.93243	2.09162	4.90654	2.18437
2.43973	5.02564	1.02085	5.03797	1.03676	5.03775	1.07907	5.0364	1.13441	5.03504	1.17068	5.02258	1.23008	4.99164	1.27742	5.01507	1.31777	5.0151	1.36069	5.01008	1.41851	5.00563	1.46711	5.00494	1.51897	4.99801	1.59185	4.99783	1.63434	4.99943	1.69216	4.9826	1.78227	4.98531	1.83587	4.97034	1.91467	4.9574	1.99983	4.93725	2.08069	4.91208	2.17354
2.43208	5.02157	1.00892	5.03414	1.02503	5.03436	1.06739	5.03359	1.12276	5.03264	1.15919	5.02069	1.21868	4.99011	1.26607	5.01403	1.30663	5.0144	1.34965	5.00984	1.4075	5.00579	1.45619	5.00547	1.5081	4.9991	1.58093	4.99923	1.62348	5.00122	1.68129	4.98508	1.77132	4.98818	1.82493	4.97379	1.90373	4.9615	1.98887	4.94199	2.06982	4.91753	2.16276
2.42448	5.01747	0.997134	5.03029	1.01344	5.03093	1.05585	5.03073	1.11125	5.0302	1.14783	5.01875	1.20738	4.98854	1.25484	5.01295	1.2956	5.01365	1.3387	5.00956	1.3966	5.0059	1.44537	5.00594	1.49733	5.00012	1.5701	5.00057	1.61271	5.00296	1.67049	4.9875	1.76044	4.99097	1.81407	4.97717	1.89285	4.96552	1.97798	4.94665	2.05901	4.92288	2.15202
2.41692	5.01334	0.985498	5.0264	1.00198	5.02747	1.04445	5.02784	1.09986	5.02772	1.13659	5.01678	1.19621	4.98693	1.24372	5.01182	1.28466	5.01286	1.32785	5.00923	1.38579	5.00596	1.43464	5.00637	1.48664	5.00109	1.55935	5.00186	1.60201	5.00463	1.65977	4.98984	1.74963	4.9937	1.80327	4.98047	1.88204	4.96946	1.96714	4.95122	2.04824	4.92815	2.14133
2.40942	5.00918	0.974005	5.02248	0.990669	5.02397	1.03317	5.02491	1.08859	5.02521	1.12546	5.01476	1.18514	4.98528	1.23271	5.01065	1.27383	5.01202	1.3171	5.00886	1.37507	5.00597	1.42399	5.00674	1.47604	5.002	1.54869	5.00309	1.5914	5.00625	1.64912	4.99212	1.7389	4.99635	1.79255	4.98369	1.8713	4.97332	1.95636	4.9557	2.03753	4.93333	2.13068
2.40195	5.005	0.962655	5.01854	0.979492	5.02044	1.02203	5.02194	1.07745	5.02266	1.11445	5.01271	1.17419	4.98359	1.22181	5.00944	1.2631	5.01115	1.30645	5.00844	1.36444	5.00594	1.41344	5.00706	1.46552	5.00285	1.5381	5.00426	1.58086	5.0078	1.63856	4.99433	1.72824	4.99894	1.78189	4.98685	1.86062	4.9771	1.94564	4.96011	2.02687	4.93842	2.12008
2.39454	5.00078	0.951445	5.01457	0.968449	5.01689	1.01101	5.01895	1.06644	5.02007	1.10356	5.01062	1.16335	4.98186	1.21101	5.00819	1.25247	5.01023	1.29589	5.00797	1.35391	5.00586	1.40297	5.00734	1.45509	5.00366	1.5276	5.00538	1.57041	5.0093	1.62807	4.99648	1.71765	5.00146	1.7713	4.98993	1.85	4.9808	1.93498	4.96443	2.01627	4.94342	2.10953
2.38717	4.99654	0.940374	5.01057	0.95754	5.01331	1.00013	5.01592	1.05554	5.01746	1.09278	5.0085	1.15262	4.98009	1.20033	5.0069	1.24194	5.00927	1.28543	5.00747	1.34347	5.00574	1.39259	5.00756	1.44475	5.00441	1.51718	5.00644	1.56003	5.01074	1.61765	4.99857	1.70713	5.00391	1.76078	4.99294	1.83944	4.98442	1.92437	4.96867	2.00571	4.94834	2.09902
2.37984	4.99228	0.92944	5.00655	0.946761	5.0097	0.989369	5.01286	1.04476	5.01481	1.08212	5.00633	1.14199	4.97828	1.18975	5.00557	1.2315	5.00827	1.27506	5.00692	1.33312	5.00557	1.3823	5.00775	1.43449	5.00511	1.50684	5.00745	1.54973	5.01212	1.60731	5.00059	1.69668	5.0063	1.75033	4.99587	1.82896	4.98797	1.91383	4.97283	1.99521	4.95318	2.08856
2.37256	4.98799	0.918641	5.0025	0.936113	5.00606	0.978733	5.00977	1.0341	5.01213	1.07156	5.00414	1.13148	4.97644	1.17927	5.0042	1.22116	5.00724	1.26478	5.00633	1.32285	5.00536	1.37209	5.00788	1.42431	5.00577	1.49658	5.00841	1.53951	5.01344	1.59705	5.00255	1.68631	5.00863	1.73994	4.99875	1.81853	4.99145	1.90334	4.97691	1.98476	4.95793	2.07815
2.36533	4.98369	0.907975	4.99844	0.925592	5.00241	0.96822	5.00665	1.02355	5.00942	1.06112	5.00191	1.12106	4.97457	1.16889	5.00281	1.21092	5.00617	1.2546	5.0057	1.31268	5.00511	1.36197	5.00798	1.41421	5.00637	1.4864	5.00932	1.52936	5.01472	1.58685	5.00445	1.676	5.01089	1.72962	5.00155	1.80816	4.99486	1.89291	4.98092	1.97436	4.9626	2.06778
2.35814	4.97936	0.89744	4.99435	0.915197	4.99873	0.957828	5.00351	1.01312	5.00668	1.05079	4.99965	1.11075	4.97267	1.15862	5.00137	1.20077	5.00506	1.24451	5.00503	1.30259	5.00481	1.35193	5.00803	1.40419	5.00693	1.47629	5.01018	1.51929	5.01594	1.57674	5.0063	1.66576	5.01309	1.71937	5.00429	1.79786	4.99819	1.88254	4.98485	1.96402	4.9672	2.05746
2.35099	4.97502	0.887036	4.99025	0.904926	4.99502	0.947556	5.00034	1.0028	5.00391	1.04056	4.99737	1.10055	4.97073	1.14845	4.99991	1.19071	5.00392	1.23451	5.00432	1.29259	5.00448	1.34198	5.00804	1.39426	5.00744	1.46627	5.011	1.50929	5.01712	1.56669	5.00809	1.65559	5.01524	1.70918	5.00696	1.78762	5.00145	1.87223	4.98871	1.95373	4.97171	2.04719
2.34389	4.97066	0.876759	4.98613	0.894779	4.9913	0.937402	4.99715	0.992598	5.00112	1.03043	4.99505	1.09044	4.96877	1.13838	4.99841	1.18074	5.00274	1.22459	5.00358	1.28267	5.00411	1.3321	5.00801	1.3844	5.0079	1.45632	5.01176	1.49937	5.01824	1.55671	5.00982	1.64549	5.01732	1.69906	5.00957	1.77744	5.00465	1.86198	4.9925	1.94349	4.97615	2.03696
2.33682	4.96628	0.866609	4.982	0.884753	4.98756	0.927364	4.99393	0.982504	4.9983	1.02042	4.9927	1.08044	4.96677	1.1284	4.99688	1.17087	5.00153	1.21477	5.00281	1.27284	5.0037	1.32231	5.00794	1.37462	5.00833	1.44644	5.01248	1.48952	5.01931	1.54681	5.0115	1.63545	5.01935	1.68901	5.01212	1.76732	5.00778	1.85178	4.99622	1.9333	4.98051	2.02678
2.3298	4.96189	0.856583	4.97785	0.874847	4.9838	0.917442	4.99069	0.972518	4.99546	1.01051	4.99033	1.07054	4.96475	1.11853	4.99532	1.16108	5.00029	1.20503	5.00199	1.26309	5.00326	1.3126	5.00783	1.36492	5.0087	1.43664	5.01316	1.47974	5.02033	1.53698	5.01312	1.62548	5.02131	1.67901	5.01461	1.75727	5.01084	1.84164	4.99986	1.92317	4.9848	2.01665
2.32283	4.95749	0.846681	4.97368	0.865059	4.98003	0.907634	4.98743	0.962641	4.99259	1.0007	4.98793	1.06073	4.9627	1.10875	4.99373	1.15139	4.99902	1.19537	5.00115	1.25343	5.00278	1.30296	5.00768	1.3553	5.00904	1.42692	5.01379	1.47003	5.02131	1.52721	5.01469	1.61558	5.02323	1.66909	5.01703	1.74727	5.01384	1.83155	5.00343	1.91309	4.98901	2.00656
2.31589	4.95308	0.8369	4.9695	0.855388	4.97623	0.897937	4.98415	0.95287	4.98971	0.990986	4.98551	1.05102	4.96062	1.09906	4.99211	1.14178	4.99772	1.1858	5.00027	1.24384	5.00226	1.29341	5.0075	1.34575	5.00934	1.41727	5.01438	1.4604	5.02224	1.51752	5.01621	1.60575	5.02508	1.65922	5.0194	1.73734	5.01677	1.82153	5.00694	1.90305	4.99315	1.99652
2.30899	4.94865	0.827238	4.96531	0.845831	4.97243	0.888352	4.98085	0.943205	4.9868	0.981377	4.98306	1.04141	4.95851	1.08946	4.99046	1.13226	4.99639	1.17632	4.99936	1.23434	5.00171	1.28393	5.00728	1.33628	5.00959	1.40769	5.01493	1.45084	5.02313	1.5079	5.01767	1.59598	5.02689	1.64942	5.02171	1.72746	5.01964	1.81156	5.01038	1.89308	4.99722	1.98653
2.30214	4.94421	0.817695	4.96111	0.836388	4.96861	0.878875	4.97753	0.933644	4.98387	0.971867	4.98059	1.03189	4.95639	1.07996	4.98879	1.12282	4.99503	1.16692	4.99841	1.22492	5.00113	1.27453	5.00702	1.32689	5.00981	1.39818	5.01543	1.44134	5.02397	1.49834	5.01909	1.58627	5.02864	1.63969	5.02396	1.71765	5.02244	1.80164	5.01375	1.88315	5.00122	1.97659
2.29533	4.93977	0.808268	4.9569	0.827058	4.96478	0.869507	4.97419	0.924185	4.98092	0.962455	4.9781	1.02246	4.95424	1.07055	4.98709	1.11347	4.99364	1.1576	4.99744	1.21557	5.00052	1.26521	5.00673	1.31757	5.00999	1.38875	5.0159	1.43192	5.02477	1.48885	5.02046	1.57664	5.03034	1.63001	5.02616	1.70789	5.02519	1.79178	5.01706	1.87327	5.00515	1.96669
2.28856	4.93532	0.798957	4.95268	0.817838	4.96093	0.860246	4.97084	0.914828	4.97795	0.953139	4.97558	1.01313	4.95206	1.06124	4.98536	1.10421	4.99223	1.14836	4.99644	1.20631	4.99987	1.25596	5.00641	1.30832	5.01013	1.37939	5.01633	1.42257	5.02553	1.47943	5.02178	1.56706	5.03199	1.6204	5.0283	1.6982	5.02787	1.78198	5.0203	1.86345	5.00901	1.95684
2.28182	4.93086	0.789759	4.94846	0.808727	4.95707	0.85109	4.96747	0.905572	4.97497	0.943918	4.97305	1.00389	4.94987	1.05201	4.98361	1.09502	4.99078	1.13921	4.99541	1.19712	4.9992	1.24679	5.00606	1.29914	5.01023	1.37009	5.01671	1.41328	5.02624	1.47007	5.02306	1.55755	5.03359	1.61085	5.03038	1.68856	5.0305	1.77223	5.02348	1.85367	5.01279	1.94703
2.27513	4.92639	0.780672	4.94422	0.799725	4.95321	0.842037	4.96409	0.896414	4.97196	0.934792	4.97049	0.994741	4.94765	1.04286	4.98184	1.08592	4.98932	1.13013	4.99435	1.18801	4.99849	1.23768	5.00567	1.29003	5.0103	1.36087	5.01706	1.40406	5.02691	1.46078	5.02428	1.5481	5.03514	1.60136	5.03242	1.67898	5.03307	1.76254	5.0266	1.84395	5.01652	1.93727
2.26848	4.92192	0.771697	4.93998	0.790828	4.94933	0.833088	4.96069	0.887355	4.96894	0.925759	4.96792	0.98568	4.94541	1.03381	4.98004	1.0769	4.98783	1.12113	4.99326	1.17897	4.99776	1.22866	5.00525	1.281	5.01033	1.35171	5.01738	1.39491	5.02755	1.45156	5.02547	1.53871	5.03665	1.59193	5.0344	1.66946	5.03558	1.7529	5.02966	1.83428	5.02018	1.92756
2.26186	4.91744	0.76283	4.93574	0.782037	4.94545	0.82424	4.95728	0.878392	4.96591	0.916817	4.96532	0.976708	4.94315	1.02484	4.97822	1.06796	4.98632	1.11221	4.99215	1.17001	4.99699	1.2197	5.00481	1.27204	5.01033	1.34262	5.01765	1.38582	5.02814	1.4424	5.0266	1.52939	5.0381	1.58256	5.03633	1.66	5.03804	1.74332	5.03265	1.82465	5.02377	1.91789
2.25528	4.91296	0.754071	4.93149	0.773349	4.94155	0.815491	4.95385	0.869524	4.96286	0.907967	4.96271	0.967823	4.94088	1.01596	4.97638	1.0591	4.98478	1.10336	4.99101	1.16112	4.9962	1.21082	5.00433	1.26314	5.01029	1.3336	5.01789	1.3768	5.0287	1.43331	5.0277	1.52013	5.03951	1.57325	5.03821	1.65059	5.04044	1.73379	5.03559	1.81508	5.0273	1.90827
2.24874	4.90848	0.745418	4.92723	0.764763	4.93765	0.806842	4.95042	0.860751	4.9598	0.899207	4.96008	0.959024	4.93858	1.00716	4.97452	1.05032	4.98322	1.09459	4.98985	1.15231	4.99538	1.202	5.00382	1.25432	5.01022	1.32465	5.0181	1.36784	5.02922	1.42427	5.02875	1.51093	5.04088	1.564	5.04004	1.64124	5.04278	1.72431	5.03847	1.80556	5.03077	1.8987
2.24224	4.904	0.73687	4.92297	0.756279	4.93375	0.79829	4.94697	0.852071	4.95672	0.890535	4.95744	0.95031	4.93627	0.998446	4.97264	1.04161	4.98164	1.0859	4.98866	1.14357	4.99453	1.19326	5.00328	1.24556	5.01012	1.31577	5.01827	1.35895	5.0297	1.4153	5.02976	1.50179	5.0422	1.5548	5.04182	1.63195	5.04507	1.71489	5.04129	1.79609	5.03417	1.88917
2.23578	4.89951	0.728425	4.91871	0.747893	4.92983	0.789834	4.94352	0.843483	4.95363	0.881951	4.95478	0.941681	4.93394	0.989813	4.97074	1.03299	4.98003	1.07728	4.98745	1.1349	4.99366	1.18459	5.00272	1.23687	5.00999	1.30694	5.01841	1.35012	5.03015	1.4064	5.03073	1.49271	5.04347	1.54567	5.04355	1.62271	5.04731	1.70552	5.04405	1.78667	5.03752	1.87969
2.22935	4.89503	0.720082	4.91445	0.739607	4.92592	0.781474	4.94005	0.834986	4.95053	0.873454	4.9521	0.933136	4.9316	0.981261	4.96881	1.02443	4.97841	1.06873	4.98621	1.1263	4.99277	1.17598	5.00213	1.22824	5.00982	1.29819	5.01852	1.34135	5.03056	1.39755	5.03166	1.48369	5.04471	1.5366	5.04524	1.61353	5.0495	1.69621	5.04676	1.7773	5.0408	1.87026
2.22296	4.89054	0.71184	4.91018	0.731417	4.92199	0.773207	4.93657	0.82658	4.94741	0.865043	4.94941	0.924672	4.92923	0.972789	4.96687	1.01596	4.97677	1.06026	4.98495	1.11777	4.99185	1.16744	5.00151	1.21969	5.00963	1.2895	5.01859	1.33265	5.03093	1.38877	5.03255	1.47473	5.0459	1.52758	5.04688	1.60441	5.05164	1.68694	5.04941	1.76798	5.04403	1.86087
2.21661	4.88606	0.703696	4.90592	0.723323	4.91807	0.765033	4.93309	0.818261	4.94429	0.856716	4.94671	0.91629	4.92686	0.964396	4.96492	1.00755	4.97511	1.05185	4.98367	1.10931	4.9909	1.15897	5.00087	1.21119	5.00941	1.28087	5.01864	1.32401	5.03128	1.38004	5.03339	1.46582	5.04705	1.51862	5.04848	1.59534	5.05372	1.67773	5.05201	1.7587	5.04719	1.85152
2.21029	4.88157	0.695651	4.90165	0.715324	4.91414	0.75695	4.9296	0.810031	4.94115	0.848473	4.94399	0.907989	4.92447	0.956082	4.96294	0.999223	4.97342	1.04352	4.98237	1.10092	4.98993	1.15057	5.0002	1.20277	5.00915	1.2723	5.01865	1.31543	5.03158	1.37138	5.03421	1.45698	5.04816	1.50971	5.05003	1.58632	5.05576	1.66858	5.05456	1.74948	5.0503	1.84223
2.20401	4.87709	0.687703	4.89739	0.707418	4.91021	0.748958	4.9261	0.801887	4.93801	0.840313	4.94126	0.899767	4.92206	0.947846	4.96095	0.990966	4.97172	1.03526	4.98104	1.09259	4.98894	1.14223	4.99951	1.1944	5.00887	1.2638	5.01863	1.30691	5.03186	1.36278	5.03498	1.44819	5.04923	1.50087	5.05153	1.57736	5.05775	1.65947	5.05705	1.7403	5.05335	1.83297
2.19777	4.87261	0.67985	4.89313	0.699604	4.90627	0.741055	4.92259	0.793829	4.93485	0.832234	4.93852	0.891624	4.91964	0.939686	4.95894	0.98278	4.97	1.02707	4.9797	1.08434	4.98793	1.13395	4.99879	1.1861	5.00856	1.25535	5.01859	1.29845	5.0321	1.35423	5.03572	1.43946	5.05026	1.49208	5.053	1.56845	5.05969	1.65042	5.05949	1.73117	5.05635	1.82376
2.19156	4.86814	0.672091	4.88887	0.691881	4.90234	0.73324	4.91908	0.785855	4.93169	0.824237	4.93577	0.883559	4.91721	0.931602	4.95691	0.974665	4.96827	1.01895	4.97833	1.07615	4.98689	1.12574	4.99805	1.17786	5.00823	1.24697	5.01851	1.29005	5.03232	1.34575	5.03642	1.43079	5.05125	1.48334	5.05442	1.5596	5.06158	1.64142	5.06188	1.72209	5.05929	1.8146
2.18538	4.86367	0.664424	4.8846	0.684247	4.8984	0.725512	4.91556	0.777965	4.92852	0.816319	4.933	0.875571	4.91477	0.923592	4.95487	0.966621	4.96651	1.0109	4.97695	1.06803	4.98583	1.11759	4.99729	1.16969	5.00786	1.23865	5.01841	1.28171	5.0325	1.33732	5.03709	1.42217	5.0522	1.47466	5.05579	1.5508	5.06343	1.63246	5.06423	1.71306	5.06217	1.80548
2.17924	4.8592	0.65685	4.88035	0.676703	4.89447	0.71787	4.91204	0.770158	4.92534	0.80848	4.93023	0.867658	4.91231	0.915657	4.95282	0.958646	4.96474	1.00291	4.97555	1.05997	4.98476	1.10951	4.9965	1.16157	5.00748	1.23039	5.01828	1.27343	5.03265	1.32895	5.03772	1.41361	5.05312	1.46603	5.05713	1.54205	5.06523	1.62356	5.06652	1.70408	5.065	1.79641
2.17314	4.85474	0.649365	4.87609	0.669245	4.89053	0.710312	4.90851	0.762431	4.92215	0.800719	4.92744	0.859821	4.90984	0.907795	4.95075	0.950739	4.96296	0.99499	4.97413	1.05197	4.98366	1.10149	4.9957	1.15352	5.00706	1.22219	5.01812	1.2652	5.03277	1.32064	5.03831	1.40511	5.054	1.45746	5.05843	1.53335	5.06699	1.61471	5.06876	1.69514	5.06778	1.78738
2.16707	4.85028	0.64197	4.87184	0.661874	4.88659	0.702839	4.90498	0.754786	4.91896	0.793035	4.92465	0.852058	4.90737	0.900005	4.94866	0.9429	4.96116	0.987135	4.97269	1.04404	4.98254	1.09353	4.99487	1.14552	5.00662	1.21405	5.01793	1.25704	5.03287	1.31238	5.03888	1.39666	5.05484	1.44894	5.05969	1.52471	5.0687	1.60591	5.07095	1.68626	5.07051	1.7784
2.16103	4.84583	0.634663	4.8676	0.654588	4.88266	0.695448	4.90145	0.74722	4.91576	0.785427	4.92184	0.844369	4.90488	0.892287	4.94657	0.935129	4.95934	0.979346	4.97123	1.03618	4.9814	1.08563	4.99402	1.13759	5.00616	1.20597	5.01772	1.24893	5.03293	1.30418	5.03941	1.38826	5.05565	1.44047	5.06091	1.51612	5.07037	1.59716	5.0731	1.67742	5.07319	1.76946
2.15502	4.84138	0.627443	4.86336	0.647386	4.87872	0.688139	4.89791	0.739734	4.91256	0.777895	4.91903	0.836752	4.90238	0.884639	4.94446	0.927424	4.95751	0.971621	4.96976	1.02837	4.98025	1.07779	4.99315	1.12971	5.00567	1.19794	5.01749	1.24087	5.03297	1.29603	5.0399	1.37992	5.05642	1.43206	5.06209	1.50758	5.072	1.58846	5.0752	1.66862	5.07581	1.76056
2.14905	4.83694	0.620308	4.85912	0.640267	4.87479	0.68091	4.89437	0.732324	4.90935	0.770437	4.91621	0.829207	4.89987	0.877061	4.94233	0.919784	4.95567	0.96396	4.96827	1.02063	4.97907	1.07001	4.99226	1.1219	5.00516	1.18997	5.01723	1.23287	5.03298	1.28794	5.04037	1.37163	5.05716	1.4237	5.06323	1.49909	5.07358	1.57981	5.07726	1.65987	5.07839	1.75171
2.14311	4.83251	0.613258	4.85489	0.63323	4.87086	0.673761	4.89083	0.724992	4.90613	0.763053	4.91338	0.821734	4.89736	0.869553	4.9402	0.91221	4.95381	0.956362	4.96676	1.01295	4.97788	1.06229	4.99134	1.11414	5.00463	1.18206	5.01694	1.22493	5.03296	1.2799	5.0408	1.36339	5.05787	1.41539	5.06433	1.49065	5.07513	1.5712	5.07927	1.65117	5.08092	1.7429
2.13721	4.82808	0.606292	4.85067	0.626274	4.86693	0.666691	4.88728	0.717736	4.90291	0.755742	4.91055	0.81433	4.89483	0.862112	4.93805	0.9047	4.95194	0.948826	4.96524	1.00533	4.97667	1.05463	4.99041	1.10643	5.00407	1.1742	5.01663	1.21704	5.03292	1.27192	5.04121	1.35521	5.05854	1.40713	5.0654	1.48226	5.07663	1.56265	5.08124	1.64252	5.08339	1.73414
2.13134	4.82367	0.599408	4.84645	0.619398	4.86301	0.659698	4.88373	0.710554	4.89969	0.748503	4.90771	0.806996	4.8923	0.85474	4.93589	0.897253	4.95005	0.941353	4.9637	0.997764	4.97544	1.04703	4.98947	1.09879	5.0035	1.1664	5.0163	1.2092	5.03285	1.26399	5.04158	1.34708	5.05918	1.39893	5.06644	1.47392	5.0781	1.55414	5.08316	1.63391	5.08582	1.72542
2.1255	4.81926	0.592605	4.84223	0.612601	4.85909	0.652782	4.88019	0.703447	4.89646	0.741335	4.90486	0.79973	4.88975	0.847434	4.93372	0.889869	4.94816	0.93394	4.96215	0.990261	4.9742	1.03948	4.9885	1.0912	5.0029	1.15865	5.01594	1.20142	5.03276	1.25611	5.04193	1.339	5.05979	1.39077	5.06743	1.46563	5.07952	1.54568	5.08504	1.62534	5.08821	1.71674
2.11969	4.81486	0.585883	4.83803	0.605881	4.85517	0.645942	4.87664	0.696413	4.89323	0.734237	4.902	0.792533	4.8872	0.840194	4.93154	0.882548	4.94625	0.926588	4.96058	0.982817	4.97294	1.03199	4.98751	1.08366	5.00228	1.15096	5.01556	1.19369	5.03264	1.24829	5.04224	1.33097	5.06037	1.38267	5.0684	1.45739	5.0809	1.53727	5.08687	1.61682	5.09054	1.7081
2.11391	4.81047	0.57924	4.83383	0.599238	4.85126	0.639177	4.87309	0.689452	4.89	0.727209	4.89914	0.785402	4.88465	0.833019	4.92935	0.875288	4.94433	0.919295	4.959	0.975432	4.97166	1.02456	4.98651	1.07618	5.00163	1.14332	5.01516	1.18602	5.03249	1.24052	5.04253	1.323	5.06092	1.37461	5.06933	1.4492	5.08225	1.52891	5.08867	1.60835	5.09284	1.69951
2.10817	4.80609	0.572675	4.82964	0.592671	4.84735	0.632486	4.86954	0.682562	4.88676	0.720249	4.89628	0.778338	4.88208	0.825909	4.92715	0.868089	4.94239	0.912062	4.9574	0.968103	4.97037	1.01718	4.98549	1.06876	5.00097	1.13573	5.01474	1.17839	5.03233	1.2328	5.04279	1.31507	5.06143	1.3666	5.07022	1.44105	5.08356	1.52059	5.09042	1.59992	5.09508	1.69096
2.10245	4.80171	0.566187	4.82546	0.586179	4.84345	0.625868	4.866	0.675743	4.88352	0.713358	4.8934	0.77134	4.87951	0.818863	4.92494	0.860951	4.94045	0.904887	4.95579	0.960831	4.96906	1.00985	4.98445	1.06139	5.00029	1.1282	5.01429	1.17082	5.03214	1.22513	5.04302	1.30719	5.06192	1.35865	5.07109	1.43296	5.08483	1.51232	5.09214	1.59153	5.09728	1.68245
2.09677	4.79735	0.559775	4.82128	0.579761	4.83955	0.619321	4.86245	0.668994	4.88028	0.706533	4.89053	0.764407	4.87694	0.81188	4.92272	0.853872	4.93849	0.89777	4.95417	0.953616	4.96774	1.00259	4.9834	1.05407	4.99959	1.12072	5.01383	1.1633	5.03192	1.21751	5.04322	1.29937	5.06238	1.35074	5.07192	1.42491	5.08607	1.50409	5.09381	1.58319	5.09944	1.67399
2.09112	4.793	0.553438	4.81712	0.573416	4.83566	0.612846	4.85891	0.662314	4.87704	0.699775	4.88765	0.757537	4.87436	0.804959	4.92049	0.846852	4.93653	0.890711	4.95254	0.946456	4.9664	0.99537	4.98233	1.0468	4.99887	1.11329	5.01334	1.15583	5.03168	1.20994	5.0434	1.29159	5.06281	1.34288	5.07271	1.41691	5.08727	1.49592	5.09544	1.5749	5.10156	1.66556
2.0855	4.78866	0.547176	4.81296	0.567143	4.83177	0.606442	4.85536	0.655702	4.8738	0.693083	4.88477	0.750732	4.87177	0.7981	4.91825	0.83989	4.93455	0.883708	4.95089	0.939351	4.96505	0.988208	4.98125	1.03959	4.99813	1.10591	5.01284	1.14841	5.03142	1.20242	5.04355	1.28386	5.06321	1.33507	5.07348	1.40895	5.08844	1.48778	5.09704	1.56665	5.10363	1.65718
2.0799	4.78433	0.540986	4.80881	0.560941	4.82789	0.600106	4.85182	0.649158	4.87055	0.686456	4.88188	0.743989	4.86918	0.791302	4.91601	0.832987	4.93257	0.876761	4.94923	0.9323	4.96369	0.981099	4.98015	1.03243	4.99737	1.09859	5.01231	1.14104	5.03114	1.19495	5.04368	1.27618	5.06358	1.3273	5.07422	1.40104	5.08957	1.47969	5.0986	1.55844	5.10566	1.64884
2.07434	4.78001	0.534869	4.80467	0.554809	4.82402	0.59384	4.84828	0.64268	4.86731	0.679893	4.87899	0.737309	4.86658	0.784565	4.91375	0.82614	4.93057	0.869871	4.94756	0.925304	4.96231	0.974043	4.97903	1.02531	4.9966	1.09131	5.01177	1.13372	5.03084	1.18752	5.04378	1.26854	5.06393	1.31958	5.07492	1.39318	5.09066	1.47165	5.10011	1.55027	5.10765	1.64054
2.06881	4.7757	0.528824	4.80055	0.548747	4.82015	0.587641	4.84474	0.636269	4.86407	0.673393	4.87609	0.730689	4.86398	0.777888	4.91149	0.81935	4.92857	0.863035	4.94588	0.918361	4.96092	0.967038	4.9779	1.01825	4.9958	1.08408	5.0112	1.12644	5.03052	1.18015	5.04386	1.26096	5.06425	1.31191	5.0756	1.38536	5.09173	1.46366	5.1016	1.54215	5.1096	1.63228
2.06331	4.7714	0.522849	4.79643	0.542753	4.81629	0.58151	4.84121	0.629923	4.86082	0.666957	4.8732	0.724131	4.86137	0.771269	4.90922	0.812617	4.92655	0.856254	4.94418	0.911471	4.95951	0.960084	4.97676	1.01124	4.995	1.07691	5.01062	1.11922	5.03017	1.17282	5.04391	1.25342	5.06454	1.30429	5.07624	1.37759	5.09276	1.4557	5.10304	1.53407	5.1115	1.62407
2.05783	4.76712	0.516943	4.79232	0.536827	4.81243	0.575444	4.83768	0.623641	4.85757	0.660582	4.8703	0.717633	4.85876	0.764709	4.90694	0.805939	4.92453	0.849526	4.94248	0.904634	4.9581	0.953181	4.9756	1.00428	4.99417	1.06978	5.01002	1.11204	5.02981	1.16555	5.04394	1.24592	5.06481	1.29671	5.07686	1.36987	5.09375	1.44779	5.10445	1.52603	5.11337	1.61589
2.05239	4.76284	0.511106	4.78822	0.530968	4.80859	0.569444	4.83415	0.617423	4.85433	0.65427	4.86739	0.711195	4.85615	0.758207	4.90466	0.799315	4.9225	0.842852	4.94076	0.897848	4.95667	0.946329	4.97443	0.997373	4.99332	1.06269	5.0094	1.10491	5.02942	1.15831	5.04394	1.23848	5.06505	1.28918	5.07745	1.36219	5.09472	1.43993	5.10583	1.51804	5.1152	1.60776
2.04698	4.75858	0.505337	4.78413	0.525175	4.80475	0.563509	4.83062	0.611268	4.85109	0.648017	4.86449	0.704815	4.85353	0.751762	4.90237	0.792746	4.92047	0.836231	4.93903	0.891114	4.95523	0.939526	4.97324	0.99051	4.99247	1.05566	5.00877	1.09783	5.02902	1.15113	5.04392	1.23108	5.06526	1.28169	5.07801	1.35455	5.09565	1.43211	5.10717	1.51008	5.11699	1.59966
2.04159	4.75433	0.499634	4.78005	0.519447	4.80092	0.557637	4.8271	0.605175	4.84784	0.641825	4.86158	0.698494	4.85091	0.745374	4.90007	0.786231	4.91842	0.829662	4.9373	0.88443	4.95377	0.932772	4.97204	0.983696	4.99159	1.04868	5.00811	1.09079	5.0286	1.14399	5.04388	1.22372	5.06546	1.27425	5.07854	1.34696	5.09655	1.42433	5.10847	1.50217	5.11874	1.59161
2.03623	4.7501	0.493998	4.77599	0.513783	4.79709	0.551829	4.82358	0.599144	4.8446	0.635693	4.85868	0.69223	4.84829	0.739042	4.89777	0.779769	4.91636	0.823145	4.93555	0.877797	4.95231	0.926067	4.97083	0.976929	4.9907	1.04174	5.00744	1.0838	5.02815	1.1369	5.04382	1.21642	5.06562	1.26685	5.07904	1.33941	5.09742	1.4166	5.10974	1.4943	5.12046	1.58359
2.0309	4.74588	0.488427	4.77193	0.508182	4.79328	0.546082	4.82007	0.593174	4.84136	0.629619	4.85577	0.686023	4.84566	0.732765	4.89546	0.77336	4.9143	0.816679	4.9338	0.871213	4.95083	0.91941	4.9696	0.970209	4.98979	1.03485	5.00675	1.07685	5.02769	1.12985	5.04373	1.20915	5.06577	1.25949	5.07952	1.33191	5.09826	1.4089	5.11098	1.48647	5.12213	1.57561
2.0256	4.74167	0.48292	4.76789	0.502645	4.78947	0.540397	4.81656	0.587263	4.83812	0.623603	4.85286	0.679873	4.84303	0.726543	4.89314	0.767003	4.91223	0.810263	4.93203	0.864679	4.94934	0.912802	4.96837	0.963537	4.98887	1.028	5.00605	1.06996	5.02721	1.12284	5.04362	1.20193	5.06589	1.25218	5.07997	1.32445	5.09907	1.40125	5.11218	1.47868	5.12377	1.56768
2.02032	4.73747	0.477477	4.76386	0.497169	4.78568	0.534773	4.81306	0.581413	4.83489	0.617645	4.84995	0.673778	4.8404	0.720375	4.89083	0.760698	4.91016	0.803899	4.93026	0.858194	4.94784	0.90624	4.96711	0.956911	4.98793	1.0212	5.00533	1.0631	5.02672	1.11589	5.04349	1.19475	5.06598	1.24492	5.0804	1.31703	5.09985	1.39364	5.11335	1.47093	5.12538	1.55978
2.01507	4.73329	0.472096	4.75984	0.491755	4.78189	0.52921	4.80956	0.575621	4.83165	0.611744	4.84704	0.667739	4.83777	0.714261	4.8885	0.754444	4.90808	0.797584	4.92847	0.851758	4.94634	0.899726	4.96585	0.950331	4.98698	1.01445	5.00459	1.05629	5.02621	1.10897	5.04334	1.18762	5.06606	1.23769	5.0808	1.30965	5.1006	1.38608	5.11449	1.46323	5.12695	1.55192
2.00985	4.72912	0.466777	4.75583	0.486401	4.77811	0.523705	4.80607	0.569888	4.82842	0.605899	4.84413	0.661755	4.83513	0.7082	4.88617	0.74824	4.90599	0.791318	4.92668	0.845369	4.94482	0.893258	4.96458	0.943796	4.98602	1.00774	5.00384	1.04952	5.02567	1.1021	5.04317	1.18053	5.06611	1.23051	5.08117	1.30231	5.10133	1.37855	5.1156	1.45556	5.12848	1.5441
2.00466	4.72496	0.46152	4.75183	0.481107	4.77434	0.518259	4.80258	0.564212	4.82519	0.60011	4.84122	0.655824	4.8325	0.702191	4.88383	0.742087	4.90389	0.785101	4.92488	0.839027	4.94329	0.886836	4.96329	0.937306	4.98504	1.00107	5.00307	1.0428	5.02512	1.09527	5.04298	1.17348	5.06614	1.22337	5.08153	1.29502	5.10202	1.37107	5.11667	1.44793	5.12998	1.53632
1.9995	4.72082	0.456323	4.74785	0.475871	4.77058	0.512871	4.79909	0.558592	4.82197	0.594376	4.83831	0.649947	4.82986	0.696235	4.88149	0.735983	4.90179	0.778932	4.92308	0.832733	4.94175	0.88046	4.962	0.930862	4.98404	0.994453	5.00229	1.03612	5.02456	1.08849	5.04277	1.16648	5.06614	1.21628	5.08185	1.28777	5.10269	1.36363	5.11772	1.44034	5.13145	1.52858
1.99436	4.71669	0.451185	4.74387	0.470694	4.76682	0.507541	4.79561	0.553029	4.81874	0.588697	4.8354	0.644123	4.82722	0.690329	4.87915	0.729928	4.89969	0.772811	4.92126	0.826485	4.9402	0.874129	4.96069	0.924461	4.98304	0.987876	5.0015	1.02948	5.02398	1.08174	5.04253	1.15952	5.06613	1.20922	5.08215	1.28056	5.10333	1.35622	5.11873	1.4328	5.13288	1.52087
1.98924	4.71257	0.446107	4.73991	0.465575	4.76308	0.502267	4.79214	0.547522	4.81552	0.583071	4.83249	0.638351	4.82458	0.684475	4.8768	0.723923	4.89757	0.766738	4.91944	0.820284	4.93864	0.867842	4.95937	0.918104	4.98202	0.981342	5.00069	1.02289	5.02338	1.07505	5.04228	1.1526	5.06609	1.20221	5.08243	1.27339	5.10395	1.34886	5.11972	1.42529	5.13427	1.51321
1.98416	4.70847	0.441086	4.73597	0.460512	4.75935	0.497049	4.78868	0.54207	4.81231	0.577499	4.82958	0.632632	4.82194	0.678672	4.87445	0.717965	4.89546	0.760711	4.9176	0.814128	4.93708	0.8616	4.95805	0.911791	4.98098	0.974851	4.99986	1.01634	5.02276	1.06839	5.04202	1.14572	5.06604	1.19523	5.08268	1.26626	5.10453	1.34154	5.12067	1.41782	5.13564	1.50558
1.9791	4.70439	0.436123	4.73203	0.455506	4.75563	0.491886	4.78522	0.536672	4.80909	0.57198	4.82667	0.626963	4.8193	0.672918	4.87209	0.712055	4.89333	0.754731	4.91577	0.808017	4.9355	0.855402	4.95671	0.905521	4.97994	0.968402	4.99902	1.00983	5.02214	1.06177	5.04173	1.13888	5.06596	1.1883	5.08292	1.25917	5.10509	1.33426	5.1216	1.41038	5.13697	1.49799
1.97406	4.70032	0.431217	4.72811	0.450555	4.75192	0.486778	4.78176	0.531328	4.80588	0.566512	4.82376	0.621346	4.81665	0.667213	4.86973	0.706192	4.89121	0.748797	4.91392	0.801951	4.93391	0.849248	4.95536	0.899293	4.97888	0.961996	4.99817	1.00336	5.02149	1.05519	5.04142	1.13208	5.06587	1.18141	5.08312	1.25213	5.10563	1.32702	5.12249	1.40299	5.13827	1.49043
1.96905	4.69626	0.426367	4.7242	0.445658	4.74822	0.481724	4.77832	0.526037	4.80267	0.561097	4.82086	0.615778	4.81401	0.661558	4.86737	0.700377	4.88907	0.742909	4.91207	0.79593	4.93232	0.843136	4.954	0.893108	4.97781	0.955631	4.9973	0.996929	5.02083	1.04866	5.0411	1.12532	5.06575	1.17456	5.08331	1.24512	5.10614	1.31981	5.12336	1.39564	5.13954	1.48292
1.96407	4.69222	0.421572	4.7203	0.440816	4.74452	0.476723	4.77487	0.520799	4.79947	0.555732	4.81795	0.610261	4.81137	0.65595	4.865	0.694607	4.88694	0.737066	4.91021	0.789953	4.93072	0.837068	4.95263	0.886964	4.97673	0.949308	4.99642	0.990541	5.02016	1.04216	5.04075	1.11861	5.06562	1.16775	5.08348	1.23815	5.10662	1.31265	5.1242	1.38832	5.14078	1.47544
1.95911	4.68819	0.416831	4.71642	0.436027	4.74084	0.471775	4.77144	0.515613	4.79627	0.550419	4.81505	0.604792	4.80873	0.650391	4.86263	0.688884	4.88479	0.731267	4.90834	0.784019	4.92911	0.831041	4.95126	0.880862	4.97563	0.943025	4.99553	0.984194	5.01947	1.03571	5.04039	1.11193	5.06546	1.16097	5.08362	1.23122	5.10708	1.30552	5.12502	1.38104	5.14199	1.46799
1.95418	4.68418	0.412145	4.71255	0.431291	4.73717	0.466879	4.76802	0.510478	4.79308	0.545155	4.81215	0.599373	4.80608	0.644879	4.86026	0.683206	4.88265	0.725513	4.90647	0.778129	4.92749	0.825057	4.94987	0.874801	4.97453	0.936783	4.99463	0.977886	5.01876	1.0293	5.04002	1.10529	5.06529	1.15424	5.08374	1.22433	5.10752	1.29843	5.1258	1.3738	5.14317	1.46058
1.94927	4.68018	0.407511	4.7087	0.426608	4.73351	0.462035	4.76459	0.505394	4.78989	0.539941	4.80925	0.594001	4.80344	0.639414	4.85788	0.677573	4.8805	0.719803	4.90459	0.772281	4.92586	0.819114	4.94848	0.868781	4.97341	0.930582	4.99371	0.971617	5.01805	1.02292	5.03962	1.0987	5.0651	1.14755	5.08384	1.21747	5.10793	1.29139	5.12656	1.36659	5.14431	1.45321
1.94438	4.6762	0.40293	4.70485	0.421976	4.72987	0.457242	4.76118	0.50036	4.78671	0.534776	4.80635	0.588678	4.8008	0.633995	4.8555	0.671985	4.87834	0.714136	4.90271	0.766476	4.92423	0.813212	4.94707	0.862801	4.97228	0.92442	4.99278	0.965388	5.01731	1.01658	5.03921	1.09214	5.06489	1.14089	5.08392	1.21066	5.10832	1.28437	5.12729	1.35943	5.14543	1.44588
1.93952	4.67223	0.398402	4.70102	0.417394	4.72623	0.452498	4.75778	0.495377	4.78353	0.529659	4.80346	0.583401	4.79816	0.628622	4.85312	0.666441	4.87618	0.708513	4.90081	0.760712	4.92259	0.807352	4.94566	0.856861	4.97114	0.918298	4.99183	0.959198	5.01657	1.01029	5.03878	1.08561	5.06466	1.13427	5.08398	1.20388	5.10868	1.2774	5.128	1.35229	5.14652	1.43858
1.93469	4.66828	0.393924	4.69721	0.412863	4.7226	0.447805	4.75438	0.490442	4.78035	0.52459	4.80057	0.578172	4.79552	0.623295	4.85074	0.660941	4.87402	0.702932	4.89892	0.754991	4.92094	0.801531	4.94424	0.850961	4.96999	0.912215	4.99088	0.953046	5.01581	1.00403	5.03834	1.07913	5.06441	1.12769	5.08402	1.19714	5.10902	1.27046	5.12868	1.3452	5.14758	1.43131
1.92988	4.66434	0.389497	4.69341	0.408382	4.71898	0.443161	4.75099	0.485556	4.77718	0.519569	4.79768	0.572989	4.79288	0.618013	4.84836	0.655484	4.87186	0.697393	4.89702	0.74931	4.91929	0.795751	4.94281	0.845101	4.96883	0.906171	4.98991	0.946932	5.01504	0.997804	5.03788	1.07269	5.06415	1.12115	5.08404	1.19044	5.10934	1.26356	5.12934	1.33814	5.14861	1.42409
1.92509	4.66042	0.385121	4.68962	0.40395	4.71538	0.438566	4.74761	0.480719	4.77402	0.514595	4.79479	0.567852	4.79024	0.612775	4.84597	0.650071	4.86969	0.691897	4.89511	0.743671	4.91762	0.790011	4.94137	0.839279	4.96766	0.900165	4.98894	0.940856	5.01426	0.991621	5.0374	1.06628	5.06387	1.11464	5.08404	1.18377	5.10963	1.2567	5.12997	1.33112	5.14961	1.41689
1.92033	4.65651	0.380793	4.68584	0.399566	4.71179	0.434018	4.74423	0.475929	4.77086	0.509668	4.79191	0.56276	4.78761	0.607582	4.84358	0.6447	4.86752	0.686441	4.8932	0.738072	4.91596	0.784309	4.93992	0.833495	4.96648	0.894198	4.98795	0.934817	5.01346	0.985474	5.03691	1.05991	5.06357	1.10817	5.08402	1.17714	5.10991	1.24987	5.13057	1.32413	5.15059	1.40974
1.91559	4.65262	0.376515	4.68208	0.395231	4.70821	0.429518	4.74087	0.471186	4.76771	0.504786	4.78902	0.557713	4.78497	0.602432	4.84119	0.639371	4.86534	0.681027	4.89128	0.732514	4.91428	0.778647	4.93847	0.827751	4.96529	0.888268	4.98695	0.928816	5.01265	0.979365	5.03641	1.05357	5.06325	1.10174	5.08398	1.17055	5.11016	1.24308	5.13115	1.31718	5.15154	1.40261
1.91087	4.64874	0.372284	4.67834	0.390942	4.70464	0.425065	4.73751	0.46649	4.76456	0.49995	4.78615	0.552711	4.78234	0.597326	4.8388	0.634084	4.86316	0.675654	4.88936	0.726995	4.9126	0.773024	4.93701	0.822043	4.96409	0.882376	4.98593	0.922852	5.01182	0.973293	5.03589	1.04728	5.06292	1.09535	5.08392	1.16399	5.11039	1.23633	5.13171	1.31026	5.15246	1.39552
1.90618	4.64488	0.368102	4.6746	0.386701	4.70108	0.420659	4.73416	0.46184	4.76141	0.49516	4.78327	0.547752	4.7797	0.592262	4.8364	0.628838	4.86098	0.670321	4.88743	0.721515	4.91091	0.767439	4.93553	0.816374	4.96288	0.876522	4.98491	0.916924	5.01099	0.967257	5.03535	1.04102	5.06257	1.08899	5.08384	1.15747	5.1106	1.22961	5.13224	1.30338	5.15335	1.38847
1.90151	4.64103	0.363966	4.67089	0.382505	4.69753	0.416298	4.73081	0.457236	4.75828	0.490413	4.7804	0.542838	4.77707	0.587241	4.83401	0.623634	4.8588	0.665029	4.8855	0.716075	4.90921	0.761892	4.93406	0.810742	4.96166	0.870704	4.98388	0.911033	5.01014	0.961257	5.0348	1.03479	5.06221	1.08266	5.08375	1.15099	5.11079	1.22293	5.13275	1.29654	5.15422	1.38145
1.89686	4.63721	0.359877	4.66718	0.378356	4.694	0.411983	4.72748	0.452677	4.75515	0.485712	4.77753	0.537966	4.77445	0.582262	4.83161	0.61847	4.85661	0.659776	4.88356	0.710674	4.90751	0.756383	4.93257	0.805147	4.96043	0.864923	4.98284	0.905177	5.00929	0.955293	5.03423	1.0286	5.06183	1.07638	5.08364	1.14454	5.11096	1.21628	5.13323	1.28973	5.15506	1.37446
1.89224	4.63339	0.355834	4.66349	0.374251	4.69047	0.407712	4.72416	0.448163	4.75202	0.481053	4.77467	0.533138	4.77182	0.577325	4.82922	0.613347	4.85442	0.654562	4.88162	0.705311	4.9058	0.750911	4.93108	0.799588	4.95919	0.859178	4.98178	0.899357	5.00842	0.949365	5.03365	1.02245	5.06144	1.07012	5.08351	1.13813	5.11111	1.20967	5.1337	1.28295	5.15588	1.36751
1.88764	4.62959	0.351836	4.65981	0.370192	4.68696	0.403486	4.72084	0.443693	4.7489	0.476439	4.77181	0.528351	4.76919	0.572428	4.82682	0.608263	4.85223	0.649387	4.87967	0.699986	4.90409	0.745476	4.92959	0.794066	4.95794	0.853469	4.98072	0.893573	5.00753	0.943472	5.03306	1.01633	5.06102	1.06391	5.08336	1.13175	5.11124	1.20309	5.13414	1.27621	5.15667	1.36059
1.88306	4.62581	0.347883	4.65615	0.366176	4.68346	0.399304	4.71753	0.439266	4.74579	0.471867	4.76895	0.523607	4.76657	0.567573	4.82442	0.60322	4.85004	0.644251	4.87772	0.694699	4.90237	0.740078	4.92808	0.78858	4.95669	0.847796	4.97965	0.887823	5.00664	0.937614	5.03245	1.01025	5.0606	1.05773	5.08319	1.1254	5.11134	1.19655	5.13456	1.2695	5.15744	1.3537
1.8785	4.62204	0.343974	4.6525	0.362204	4.67997	0.395165	4.71423	0.434883	4.74268	0.467337	4.7661	0.518904	4.76395	0.562758	4.82202	0.598215	4.84784	0.639154	4.87577	0.689449	4.90065	0.734716	4.92657	0.78313	4.95542	0.842158	4.97856	0.882109	5.00574	0.93179	5.03183	1.0042	5.06016	1.05158	5.08301	1.11909	5.11143	1.19004	5.13495	1.26282	5.15818	1.34685
1.87397	4.61829	0.340109	4.64887	0.358275	4.6765	0.391069	4.71094	0.430543	4.73958	0.46285	4.76325	0.514243	4.76133	0.557983	4.81962	0.593249	4.84565	0.634094	4.87381	0.684236	4.89892	0.729391	4.92505	0.777715	4.95415	0.836556	4.97747	0.876428	5.00482	0.926002	5.0312	0.998189	5.0597	1.04546	5.08281	1.11282	5.1115	1.18356	5.13533	1.25618	5.1589	1.34003
1.86945	4.61456	0.336288	4.64525	0.354389	4.67303	0.387016	4.70766	0.426245	4.73649	0.458404	4.7604	0.509622	4.75872	0.553248	4.81722	0.588322	4.84345	0.629072	4.87185	0.679061	4.89719	0.724101	4.92352	0.772335	4.95287	0.830988	4.97637	0.870783	5.0039	0.920247	5.03055	0.992209	5.05923	1.03938	5.0826	1.10657	5.11155	1.17712	5.13568	1.24957	5.15959	1.33324
1.86496	4.61084	0.332509	4.64165	0.350545	4.66958	0.383004	4.70439	0.421989	4.7334	0.453999	4.75756	0.505042	4.7561	0.548552	4.81482	0.583434	4.84125	0.624087	4.86989	0.673921	4.89545	0.718847	4.92199	0.76699	4.95158	0.825455	4.97526	0.865171	5.00296	0.914526	5.02989	0.986264	5.05875	1.03334	5.08237	1.10037	5.11158	1.17072	5.13601	1.243	5.16026	1.32649
1.86049	4.60713	0.328772	4.63805	0.346742	4.66614	0.379034	4.70112	0.417775	4.73032	0.449635	4.75472	0.500501	4.75349	0.543895	4.81242	0.578583	4.83904	0.61914	4.86792	0.668818	4.8937	0.713628	4.92046	0.76168	4.95028	0.819956	4.97413	0.859592	5.00202	0.908839	5.02921	0.980351	5.05825	1.02732	5.08212	1.09419	5.1116	1.16434	5.13632	1.23645	5.16091	1.31977
1.85604	4.60345	0.325076	4.63448	0.34298	4.66271	0.375105	4.69787	0.413601	4.72725	0.445312	4.75189	0.496	4.75089	0.539277	4.81001	0.573769	4.83684	0.614228	4.86595	0.663751	4.89195	0.708444	4.91891	0.756403	4.94897	0.814491	4.973	0.854047	5.00106	0.903185	5.02853	0.974472	5.05774	1.02134	5.08186	1.08805	5.11159	1.158	5.13661	1.22994	5.16153	1.31308
1.85162	4.59977	0.321422	4.63092	0.339259	4.6593	0.371216	4.69462	0.409468	4.72418	0.441028	4.74906	0.491538	4.74828	0.534697	4.80761	0.568993	4.83463	0.609354	4.86398	0.65872	4.8902	0.703295	4.91736	0.751161	4.94766	0.809059	4.97187	0.848536	5.00009	0.897565	5.02783	0.968627	5.05721	1.0154	5.08158	1.08194	5.11157	1.15169	5.13689	1.22347	5.16213	1.30642
1.84721	4.59612	0.317809	4.62737	0.335578	4.65589	0.367367	4.69138	0.405376	4.72112	0.436784	4.74624	0.487115	4.74568	0.530154	4.80521	0.564254	4.83243	0.604515	4.862	0.653724	4.88844	0.69818	4.91581	0.745953	4.94633	0.803661	4.97072	0.843057	4.99911	0.891977	5.02712	0.962814	5.05667	1.00948	5.08128	1.07586	5.11153	1.14542	5.13713	1.21702	5.16271	1.29979
1.84283	4.59248	0.314236	4.62384	0.331937	4.6525	0.363558	4.68816	0.401323	4.71807	0.43258	4.74342	0.482731	4.74308	0.52565	4.80281	0.559552	4.83022	0.599712	4.86002	0.648762	4.88667	0.693099	4.91425	0.740778	4.945	0.798297	4.96956	0.83761	4.99813	0.886422	5.0264	0.957033	5.05612	1.0036	5.08097	1.06982	5.11147	1.13918	5.13736	1.21061	5.16326	1.2932
1.83847	4.58885	0.310702	4.62032	0.328335	4.64912	0.359788	4.68494	0.39731	4.71502	0.428414	4.74061	0.478385	4.74048	0.521182	4.80041	0.554885	4.82801	0.594945	4.85803	0.643836	4.88491	0.688052	4.91268	0.735636	4.94367	0.792965	4.9684	0.832196	4.99713	0.880899	5.02566	0.951285	5.05556	0.997754	5.08065	1.06381	5.11139	1.13297	5.13758	1.20423	5.1638	1.28663
1.83412	4.58524	0.307208	4.61681	0.324772	4.64576	0.356057	4.68173	0.393335	4.71198	0.424286	4.7378	0.474076	4.73789	0.516751	4.79801	0.550255	4.8258	0.590213	4.85605	0.638944	4.88313	0.683039	4.91111	0.730527	4.94232	0.787666	4.96722	0.826815	4.99613	0.875408	5.02492	0.94557	5.05498	0.991937	5.08031	1.05783	5.1113	1.12679	5.13776	1.19788	5.16431	1.2801
1.8298	4.58165	0.303753	4.61332	0.321247	4.64241	0.352365	4.67853	0.389399	4.70895	0.420196	4.73499	0.469805	4.7353	0.512356	4.79561	0.54566	4.82359	0.585515	4.85406	0.634086	4.88136	0.678059	4.90953	0.725451	4.94097	0.782399	4.96604	0.821465	4.99511	0.869949	5.02416	0.939885	5.05438	0.986152	5.07995	1.05188	5.11119	1.12064	5.13794	1.19156	5.1648	1.2736
1.8255	4.57807	0.300336	4.60985	0.31776	4.63906	0.34871	4.67534	0.385502	4.70592	0.416145	4.73219	0.465571	4.73272	0.507998	4.79321	0.541101	4.82138	0.580852	4.85207	0.629262	4.87958	0.673112	4.90795	0.720407	4.93961	0.777164	4.96485	0.816146	4.99409	0.864521	5.02339	0.934233	5.05378	0.980398	5.07958	1.04596	5.11106	1.11453	5.13809	1.18527	5.16526	1.26713
1.82122	4.57451	0.296957	4.60639	0.314311	4.63573	0.345092	4.67216	0.381642	4.70291	0.41213	4.7294	0.461373	4.73013	0.503675	4.79081	0.536577	4.81917	0.576224	4.85007	0.624471	4.87779	0.668197	4.90636	0.715395	4.93824	0.771962	4.96365	0.810859	4.99305	0.859125	5.02261	0.928612	5.05316	0.974675	5.0792	1.04008	5.11092	1.10844	5.13822	1.17902	5.16571	1.26069
1.81696	4.57096	0.293615	4.60294	0.310898	4.63242	0.341512	4.66899	0.377819	4.69989	0.408152	4.72661	0.457212	4.72756	0.499388	4.78841	0.532087	4.81696	0.571629	4.84807	0.619714	4.876	0.663315	4.90477	0.710415	4.93687	0.76679	4.96245	0.805603	4.99201	0.85376	5.02181	0.923022	5.05253	0.968984	5.0788	1.03422	5.11076	1.10239	5.13834	1.17279	5.16614	1.25428
1.81271	4.56743	0.29031	4.59951	0.307522	4.62911	0.337968	4.66583	0.374033	4.69689	0.404211	4.72382	0.453087	4.72498	0.495136	4.78602	0.527632	4.81474	0.567068	4.84608	0.61499	4.87421	0.658465	4.90317	0.705467	4.93549	0.761651	4.96124	0.800378	4.99096	0.848426	5.02101	0.917463	5.05189	0.963323	5.07839	1.0284	5.11059	1.09637	5.13844	1.1666	5.16654	1.2479
1.80849	4.56392	0.287042	4.59609	0.304183	4.62582	0.334461	4.66268	0.370284	4.6939	0.400306	4.72105	0.448997	4.72241	0.490919	4.78362	0.523211	4.81253	0.562541	4.84408	0.610299	4.87241	0.653648	4.90157	0.70055	4.9341	0.756542	4.96001	0.795184	4.9899	0.843123	5.0202	0.911935	5.05124	0.957693	5.07797	1.0226	5.11039	1.09038	5.13852	1.16043	5.16693	1.24155
1.80429	4.56042	0.28381	4.59269	0.300879	4.62254	0.330989	4.65954	0.366572	4.69091	0.396437	4.71827	0.444943	4.71984	0.486736	4.78122	0.518824	4.81032	0.558046	4.84207	0.60564	4.87061	0.648862	4.89996	0.695664	4.93271	0.751464	4.95878	0.79002	4.98883	0.837849	5.01937	0.906437	5.05058	0.952094	5.07753	1.01684	5.11019	1.08442	5.13858	1.1543	5.16729	1.23524
1.80011	4.55694	0.280613	4.5893	0.29761	4.61928	0.327554	4.65641	0.362895	4.68793	0.392604	4.71551	0.440924	4.71728	0.482588	4.77883	0.514471	4.8081	0.553585	4.84007	0.601014	4.86881	0.644107	4.89835	0.690809	4.93131	0.746418	4.95755	0.784886	4.98775	0.832607	5.01854	0.90097	5.0499	0.946525	5.07708	1.01111	5.10996	1.07849	5.13862	1.1482	5.16764	1.22895
1.79595	4.55347	0.277452	4.58593	0.294377	4.61602	0.324152	4.65328	0.359253	4.68496	0.388805	4.71274	0.436939	4.71472	0.478473	4.77644	0.510151	4.80589	0.549156	4.83806	0.596419	4.867	0.639384	4.89674	0.685984	4.92991	0.741401	4.95631	0.779782	4.98667	0.827394	5.01769	0.895532	5.04921	0.940985	5.07661	1.00541	5.10973	1.07259	5.13865	1.14212	5.16796	1.22269
1.7918	4.55002	0.274326	4.58257	0.291177	4.61278	0.320786	4.65017	0.355647	4.68199	0.385042	4.70999	0.432989	4.71216	0.474392	4.77404	0.505864	4.80367	0.54476	4.83605	0.591857	4.86519	0.634692	4.89512	0.681191	4.92849	0.736415	4.95505	0.774708	4.98558	0.82221	5.01684	0.890124	5.04851	0.935475	5.07613	0.999734	5.10947	1.06672	5.13866	1.13608	5.16827	1.21646
1.78768	4.54658	0.271234	4.57923	0.288013	4.60955	0.317454	4.64707	0.352076	4.67903	0.381313	4.70723	0.429073	4.70961	0.470344	4.77165	0.50161	4.80146	0.540395	4.83404	0.587326	4.86338	0.63003	4.89349	0.676427	4.92708	0.731458	4.9538	0.769664	4.98448	0.817057	5.01597	0.884746	5.0478	0.929995	5.07564	0.994091	5.10921	1.06088	5.13865	1.13006	5.16856	1.21026
1.78357	4.54316	0.268176	4.57589	0.284881	4.60633	0.314156	4.64398	0.348539	4.67608	0.377618	4.70449	0.425191	4.70706	0.466329	4.76926	0.497389	4.79924	0.536063	4.83202	0.582826	4.86156	0.625399	4.89186	0.671693	4.92565	0.726532	4.95253	0.764649	4.98337	0.811932	5.01509	0.879398	5.04708	0.924545	5.07514	0.988477	5.10892	1.05507	5.13863	1.12408	5.16883	1.20408
1.77949	4.53976	0.265152	4.57258	0.281784	4.60313	0.310892	4.6409	0.345036	4.67314	0.373957	4.70175	0.421342	4.70451	0.462347	4.76688	0.493199	4.79703	0.531762	4.83001	0.578357	4.85974	0.620798	4.89023	0.666989	4.92422	0.721635	4.95126	0.759662	4.98225	0.806837	5.01421	0.874078	5.04635	0.919123	5.07462	0.982893	5.10863	1.04929	5.13858	1.11812	5.16908	1.19794
1.77542	4.53637	0.262161	4.56928	0.278719	4.59994	0.307661	4.63782	0.341567	4.67021	0.370329	4.69901	0.417526	4.70197	0.458397	4.76449	0.489042	4.79482	0.527492	4.82799	0.573919	4.85792	0.616228	4.88859	0.662315	4.92279	0.716767	4.94998	0.754705	4.98112	0.80177	5.01331	0.868788	5.0456	0.91373	5.07409	0.977337	5.10832	1.04354	5.13853	1.11219	5.16931	1.19182
1.77137	4.53299	0.259203	4.56599	0.275687	4.59676	0.304462	4.63476	0.338131	4.66728	0.366735	4.69628	0.413743	4.69944	0.454479	4.76211	0.484916	4.7926	0.523253	4.82598	0.569511	4.85609	0.611687	4.88695	0.657669	4.92135	0.711929	4.9487	0.749776	4.97999	0.796733	5.01241	0.863526	5.04485	0.908366	5.07355	0.97181	5.10799	1.03781	5.13845	1.1063	5.16952	1.18574
1.76734	4.52963	0.256278	4.56272	0.272687	4.59359	0.301297	4.63171	0.334728	4.66437	0.363174	4.69356	0.409992	4.69691	0.450593	4.75972	0.480822	4.79039	0.519046	4.82396	0.565134	4.85426	0.607176	4.8853	0.653053	4.9199	0.707119	4.94741	0.744876	4.97885	0.791723	5.01149	0.858293	5.04408	0.903031	5.073	0.966312	5.10765	1.03212	5.13836	1.10042	5.16972	1.17968
1.76333	4.52629	0.253385	4.55946	0.269719	4.59044	0.298163	4.62866	0.331358	4.66146	0.359645	4.69085	0.406274	4.69438	0.446738	4.75734	0.476759	4.78818	0.514868	4.82194	0.560787	4.85243	0.602694	4.88366	0.648466	4.91845	0.702338	4.94611	0.740004	4.9777	0.786742	5.01057	0.853088	5.04331	0.897724	5.07244	0.960842	5.1073	1.02645	5.13826	1.09458	5.16989	1.17365
1.75934	4.52297	0.250523	4.55621	0.266783	4.5873	0.295061	4.62563	0.32802	4.65855	0.356148	4.68813	0.402587	4.69186	0.442915	4.75496	0.472727	4.78596	0.510722	4.81991	0.55647	4.85059	0.598242	4.882	0.643907	4.91699	0.697586	4.9448	0.73516	4.97655	0.781789	5.00963	0.847912	5.04252	0.892445	5.07186	0.955401	5.10693	1.02082	5.13814	1.08877	5.17005	1.16765
1.75536	4.51965	0.247693	4.55298	0.263877	4.58417	0.291991	4.62261	0.324715	4.65566	0.352684	4.68543	0.398932	4.68934	0.439123	4.75258	0.468726	4.78375	0.506605	4.81789	0.552182	4.84876	0.593818	4.88035	0.639377	4.91552	0.692861	4.94349	0.730344	4.97539	0.776864	5.00869	0.842763	5.04173	0.887194	5.07127	0.949987	5.10655	1.01521	5.138	1.08299	5.17019	1.16168
1.75141	4.51636	0.244894	4.54977	0.261003	4.58105	0.288951	4.6196	0.321441	4.65278	0.349251	4.68273	0.395309	4.68682	0.435361	4.75021	0.464755	4.78154	0.502518	4.81587	0.547924	4.84692	0.589423	4.87869	0.634875	4.91406	0.688165	4.94218	0.725556	4.97422	0.771966	5.00774	0.837642	5.04092	0.881971	5.07067	0.944601	5.10616	1.00963	5.13785	1.07723	5.17032	1.15573
1.74747	4.51308	0.242125	4.54657	0.258159	4.57795	0.285943	4.6166	0.318199	4.6499	0.345849	4.68004	0.391716	4.68431	0.43163	4.74783	0.460814	4.77933	0.498461	4.81384	0.543695	4.84507	0.585057	4.87702	0.630401	4.91258	0.683497	4.94085	0.720795	4.97304	0.767096	5.00678	0.832549	5.04011	0.876775	5.07006	0.939243	5.10575	1.00408	5.13768	1.0715	5.17042	1.14982
1.74354	4.50981	0.239387	4.54338	0.255345	4.57486	0.282965	4.6136	0.314987	4.64703	0.342479	4.67735	0.388155	4.68181	0.427929	4.74546	0.456903	4.77712	0.494433	4.81182	0.539495	4.84323	0.580719	4.87535	0.625954	4.91111	0.678856	4.93952	0.716061	4.97186	0.762253	5.00581	0.827483	5.03928	0.871607	5.06944	0.933912	5.10533	0.99855	5.1375	1.0658	5.17051	1.14393
1.73964	4.50656	0.236679	4.54021	0.252562	4.57178	0.280017	4.61062	0.311807	4.64417	0.339139	4.67467	0.384623	4.67931	0.424258	4.74309	0.453023	4.77491	0.490435	4.80979	0.535324	4.84138	0.576409	4.87368	0.621536	4.90962	0.674243	4.93819	0.711355	4.97067	0.757438	5.00483	0.822445	5.03845	0.866466	5.0688	0.928609	5.1049	0.993053	5.13731	1.06012	5.17059	1.13806
1.73575	4.50333	0.234	4.53705	0.249807	4.56871	0.277099	4.60765	0.308657	4.64131	0.33583	4.672	0.381123	4.67681	0.420617	4.74072	0.449171	4.7727	0.486465	4.80776	0.531181	4.83953	0.572127	4.87201	0.617144	4.90813	0.669658	4.93685	0.706675	4.96947	0.752649	5.00385	0.817433	5.0376	0.861352	5.06816	0.923332	5.10445	0.987583	5.1371	1.05448	5.17065	1.13223
1.73189	4.50011	0.231351	4.5339	0.247082	4.56566	0.274211	4.60469	0.305538	4.63847	0.33255	4.66933	0.377652	4.67432	0.417005	4.73836	0.445349	4.7705	0.482524	4.80574	0.527067	4.83768	0.567873	4.87033	0.61278	4.90664	0.665099	4.9355	0.702022	4.96827	0.747887	5.00285	0.812449	5.03675	0.856265	5.0675	0.918083	5.10399	0.98214	5.13687	1.04886	5.17068	1.12642
1.72803	4.4969	0.22873	4.53077	0.244386	4.56262	0.271351	4.60174	0.302448	4.63563	0.329301	4.66667	0.37421	4.67183	0.413422	4.73599	0.441556	4.76829	0.478612	4.80371	0.522981	4.83583	0.563646	4.86865	0.608443	4.90514	0.660567	4.93415	0.697396	4.96706	0.743151	5.00185	0.80749	5.03589	0.851204	5.06684	0.91286	5.10352	0.976723	5.13663	1.04326	5.17071	1.12063
1.7242	4.49371	0.226139	4.52766	0.241718	4.55959	0.268521	4.5988	0.299387	4.63281	0.326082	4.66401	0.370798	4.66935	0.409868	4.73363	0.437792	4.76609	0.474728	4.80168	0.518922	4.83397	0.559447	4.86697	0.604133	4.90364	0.656062	4.93279	0.692795	4.96584	0.738442	5.00084	0.802559	5.03502	0.84617	5.06616	0.907664	5.10304	0.971334	5.13638	1.0377	5.17072	1.11488
1.72038	4.49054	0.223575	4.52456	0.239078	4.55657	0.265719	4.59587	0.296357	4.62999	0.322891	4.66136	0.367416	4.66687	0.406342	4.73128	0.434056	4.76388	0.470871	4.79965	0.514892	4.83212	0.555274	4.86528	0.59985	4.90213	0.651584	4.93143	0.688221	4.96462	0.733758	4.99982	0.797654	5.03413	0.841163	5.06548	0.902494	5.10255	0.965972	5.13611	1.03215	5.17071	1.10915
1.71658	4.48738	0.22104	4.52147	0.236466	4.55357	0.262946	4.59295	0.293355	4.62718	0.31973	4.65872	0.364062	4.6644	0.402845	4.72892	0.430349	4.76168	0.467043	4.79762	0.510888	4.83026	0.551129	4.8636	0.595593	4.90062	0.647132	4.93006	0.683673	4.96339	0.729101	4.99879	0.792775	5.03324	0.836181	5.06478	0.897351	5.10204	0.960635	5.13583	1.02664	5.17069	1.10345
1.7128	4.48424	0.218532	4.51839	0.233882	4.55057	0.2602	4.59004	0.290382	4.62437	0.316598	4.65609	0.360737	4.66193	0.399376	4.72657	0.42667	4.75948	0.463243	4.79558	0.506913	4.82839	0.547011	4.8619	0.591362	4.8991	0.642706	4.92869	0.679151	4.96216	0.72447	4.99775	0.787922	5.03235	0.831226	5.06407	0.892233	5.10152	0.955326	5.13553	1.02115	5.17065	1.09777
1.70904	4.48111	0.216051	4.51533	0.231325	4.5476	0.257482	4.58714	0.287437	4.62158	0.313494	4.65346	0.35744	4.65947	0.395936	4.72422	0.423019	4.75728	0.45947	4.79355	0.502964	4.82653	0.542919	4.86021	0.587157	4.89758	0.638306	4.92731	0.674654	4.96091	0.719864	4.99671	0.783094	5.03144	0.826296	5.06335	0.887142	5.10099	0.950042	5.13523	1.01569	5.1706	1.09212
1.70529	4.47799	0.213598	4.51229	0.228795	4.54463	0.254791	4.58425	0.284521	4.61879	0.310418	4.65083	0.354172	4.65701	0.392522	4.72187	0.419395	4.75508	0.455724	4.79152	0.499042	4.82467	0.538853	4.85851	0.582978	4.89606	0.633932	4.92592	0.670183	4.95967	0.715284	4.99566	0.778293	5.03052	0.821391	5.06262	0.882076	5.10045	0.944785	5.1349	1.01026	5.17053	1.08649
1.70155	4.4749	0.211171	4.50925	0.226292	4.54167	0.252128	4.58137	0.281632	4.61602	0.307371	4.64822	0.350931	4.65456	0.389136	4.71952	0.415799	4.75288	0.452005	4.78949	0.495147	4.8228	0.534814	4.85681	0.578825	4.89453	0.629583	4.92453	0.665737	4.95841	0.710729	4.9946	0.773516	5.0296	0.816513	5.06189	0.877035	5.0999	0.939553	5.13457	1.00485	5.17044	1.08089
1.69784	4.47181	0.208771	4.50624	0.223815	4.53873	0.249491	4.5785	0.278771	4.61325	0.304351	4.64561	0.347718	4.65211	0.385778	4.71718	0.41223	4.75069	0.448313	4.78746	0.491278	4.82093	0.530801	4.85511	0.574698	4.89299	0.625261	4.92314	0.661317	4.95716	0.706199	4.99353	0.768766	5.02867	0.811659	5.06114	0.87202	5.09933	0.934347	5.13422	0.999464	5.17034	1.07532
1.69414	4.46874	0.206397	4.50323	0.221364	4.5358	0.246881	4.57564	0.275937	4.61049	0.301359	4.643	0.344532	4.64967	0.382446	4.71484	0.408689	4.74849	0.444648	4.78543	0.487436	4.81906	0.526814	4.8534	0.570596	4.89146	0.620963	4.92174	0.656921	4.95589	0.701694	4.99246	0.76404	5.02772	0.806831	5.06038	0.867031	5.09875	0.929167	5.13386	0.994106	5.17023	1.06977
1.69045	4.46569	0.204048	4.50024	0.218939	4.53289	0.244298	4.57279	0.273131	4.60773	0.298394	4.64041	0.341374	4.64723	0.379141	4.7125	0.405174	4.7463	0.441009	4.78339	0.48362	4.81719	0.522852	4.85169	0.566519	4.88991	0.616691	4.92033	0.65255	4.95462	0.697214	4.99138	0.759339	5.02677	0.802028	5.05962	0.862066	5.09817	0.924012	5.13349	0.988773	5.1701	1.06425
1.68678	4.46265	0.201725	4.49726	0.21654	4.52998	0.24174	4.56995	0.270351	4.60499	0.295456	4.63782	0.338242	4.6448	0.375863	4.71017	0.401686	4.74411	0.437397	4.78136	0.47983	4.81532	0.518915	4.84998	0.562467	4.88837	0.612443	4.91893	0.648203	4.95334	0.692759	4.99029	0.754663	5.02582	0.79725	5.05884	0.857127	5.09757	0.918882	5.1331	0.983466	5.16996	1.05875
1.68313	4.45962	0.199428	4.4943	0.214166	4.52709	0.239208	4.56713	0.267598	4.60226	0.292545	4.63523	0.335137	4.64238	0.372611	4.70784	0.398225	4.74192	0.43381	4.77933	0.476066	4.81344	0.515005	4.84827	0.55844	4.88682	0.608221	4.91751	0.643882	4.95206	0.688328	4.9892	0.750012	5.02485	0.792496	5.05806	0.852212	5.09696	0.913777	5.1327	0.978183	5.16981	1.05328
1.6795	4.45661	0.197155	4.49135	0.211817	4.52421	0.236701	4.56431	0.264871	4.59953	0.28966	4.63266	0.332059	4.63995	0.369385	4.70551	0.394789	4.73973	0.43025	4.7773	0.472327	4.81157	0.511119	4.84656	0.554438	4.88527	0.604023	4.91609	0.639584	4.95078	0.683921	4.9881	0.745385	5.02388	0.787767	5.05726	0.847322	5.09634	0.908697	5.13229	0.972925	5.16963	1.04783
1.67588	4.45362	0.194907	4.48841	0.209492	4.52134	0.234219	4.5615	0.26217	4.59681	0.286801	4.63009	0.329007	4.63754	0.366185	4.70319	0.39138	4.73755	0.426715	4.77527	0.468614	4.80969	0.507258	4.84484	0.55046	4.88371	0.599849	4.91467	0.635311	4.94948	0.679539	4.98698	0.740783	5.0229	0.783062	5.05646	0.842456	5.09571	0.903642	5.13187	0.967692	5.16945	1.04241
1.67227	4.45064	0.192684	4.48549	0.207192	4.51848	0.231763	4.5587	0.259495	4.5941	0.283969	4.62752	0.325981	4.63513	0.36301	4.70086	0.387997	4.73536	0.423205	4.77323	0.464926	4.80781	0.503422	4.84312	0.546507	4.88215	0.5957	4.91324	0.631061	4.94818	0.67518	4.98587	0.736205	5.02191	0.778381	5.05565	0.837615	5.09507	0.898612	5.13143	0.962484	5.16925	1.03701
1.66868	4.44767	0.190484	4.48258	0.204916	4.51564	0.229331	4.55592	0.256846	4.5914	0.281162	4.62497	0.322981	4.63272	0.359861	4.69854	0.384639	4.73318	0.419721	4.7712	0.461263	4.80594	0.499611	4.8414	0.542578	4.88058	0.591575	4.91181	0.626836	4.94688	0.670846	4.98475	0.731651	5.02091	0.773725	5.05483	0.832797	5.09442	0.893606	5.13099	0.957301	5.16904	1.03163
1.66511	4.44472	0.188309	4.47969	0.202664	4.51281	0.226923	4.55314	0.254222	4.58871	0.278381	4.62242	0.320006	4.63032	0.356737	4.69623	0.381307	4.731	0.416262	4.76917	0.457625	4.80406	0.495824	4.83967	0.538673	4.87902	0.587475	4.91037	0.622634	4.94557	0.666535	4.98362	0.727121	5.01991	0.769092	5.054	0.828004	5.09376	0.888625	5.13053	0.952141	5.16882	1.02628
1.66155	4.44178	0.186157	4.47681	0.200436	4.50999	0.22454	4.55037	0.251623	4.58603	0.275625	4.61988	0.317056	4.62792	0.353639	4.69391	0.378	4.72882	0.412828	4.76714	0.454012	4.80218	0.492062	4.83795	0.534792	4.87745	0.583398	4.90893	0.618456	4.94426	0.662248	4.98248	0.722614	5.0189	0.764483	5.05316	0.823235	5.09309	0.883668	5.13006	0.947006	5.16858	1.02096
1.65801	4.43886	0.184028	4.47394	0.198231	4.50718	0.22218	4.54762	0.249048	4.58336	0.272894	4.61734	0.314132	4.62553	0.350565	4.69161	0.374718	4.72665	0.409418	4.76511	0.450423	4.80029	0.488323	4.83622	0.530934	4.87587	0.579344	4.90749	0.614301	4.94294	0.657984	4.98134	0.718131	5.01788	0.759898	5.05231	0.818489	5.09241	0.878734	5.12958	0.941895	5.16833	1.01566
1.65448	4.43595	0.181923	4.47109	0.196049	4.50438	0.219844	4.54487	0.246499	4.58069	0.270188	4.61481	0.311233	4.62315	0.347515	4.6893	0.371461	4.72447	0.406034	4.76308	0.446859	4.79841	0.484609	4.83449	0.5271	4.87429	0.575315	4.90604	0.61017	4.94162	0.653743	4.98019	0.713672	5.01685	0.755336	5.05145	0.813767	5.09171	0.873825	5.12908	0.936808	5.16806	1.01038
1.65097	4.43305	0.17984	4.46824	0.19389	4.5016	0.217532	4.54214	0.243973	4.57803	0.267507	4.61229	0.308358	4.62077	0.34449	4.687	0.368229	4.7223	0.402673	4.76105	0.443319	4.79653	0.480918	4.83276	0.52329	4.87271	0.571309	4.90458	0.606061	4.94029	0.649526	4.97903	0.709236	5.01582	0.750798	5.05059	0.809069	5.09101	0.86894	5.12858	0.931745	5.16778	1.00513
1.64747	4.43017	0.17778	4.46542	0.191754	4.49883	0.215243	4.53941	0.241472	4.57538	0.26485	4.60978	0.305508	4.61839	0.34149	4.6847	0.365022	4.72013	0.399337	4.75902	0.439803	4.79464	0.477252	4.83103	0.519503	4.87113	0.567326	4.90313	0.601976	4.93896	0.645331	4.97787	0.704823	5.01478	0.746283	5.04972	0.804394	5.0903	0.864078	5.12806	0.926705	5.16749	0.999896
1.64399	4.42731	0.175742	4.4626	0.18964	4.49607	0.212976	4.5367	0.238994	4.57274	0.262217	4.60727	0.302682	4.61603	0.338513	4.6824	0.361839	4.71796	0.396025	4.757	0.436311	4.79276	0.473609	4.82929	0.515739	4.86954	0.563366	4.90166	0.597913	4.93762	0.64116	4.9767	0.700434	5.01373	0.741791	5.04884	0.799742	5.08958	0.85924	5.12754	0.921689	5.16719	0.99469
1.64052	4.42445	0.173726	4.4598	0.187548	4.49332	0.210733	4.53399	0.236541	4.57011	0.259609	4.60477	0.29988	4.61366	0.33556	4.68011	0.35868	4.7158	0.392737	4.75497	0.432843	4.79087	0.469989	4.82756	0.511998	4.86795	0.55943	4.9002	0.593874	4.93628	0.637011	4.97553	0.696067	5.01268	0.737322	5.04795	0.795113	5.08885	0.854425	5.127	0.916697	5.16688	0.989507
1.63707	4.42162	0.171732	4.45701	0.185478	4.49059	0.208511	4.5313	0.23411	4.56749	0.257024	4.60227	0.297102	4.61131	0.332631	4.67782	0.355545	4.71363	0.389473	4.75294	0.429398	4.78899	0.466392	4.82582	0.508281	4.86636	0.555516	4.89873	0.589856	4.93493	0.632884	4.97434	0.691723	5.01162	0.732875	5.04706	0.790507	5.08812	0.849633	5.12645	0.911727	5.16655	0.984348
1.63363	4.41879	0.16976	4.45424	0.18343	4.48786	0.206312	4.52862	0.231703	4.56488	0.254462	4.59979	0.294347	4.60895	0.329725	4.67553	0.352434	4.71147	0.386232	4.75092	0.425977	4.7871	0.462819	4.82408	0.504585	4.86476	0.551625	4.89725	0.585862	4.93358	0.62878	4.97316	0.687402	5.01055	0.728452	5.04615	0.785924	5.08737	0.844865	5.12589	0.906781	5.16621	0.979211
1.63021	4.41598	0.167809	4.45147	0.181403	4.48515	0.204135	4.52594	0.229319	4.56227	0.251924	4.59731	0.291616	4.60661	0.326842	4.67325	0.349346	4.70931	0.383014	4.74889	0.422579	4.78521	0.459269	4.82234	0.500913	4.86316	0.547756	4.89578	0.581889	4.93223	0.624699	4.97196	0.683103	5.00947	0.724051	5.04524	0.781363	5.08661	0.840119	5.12532	0.901858	5.16585	0.974098
1.6268	4.41318	0.165879	4.44872	0.179398	4.48245	0.20198	4.52328	0.226957	4.55968	0.249409	4.59483	0.288909	4.60427	0.323983	4.67097	0.346282	4.70716	0.37982	4.74687	0.419204	4.78332	0.455741	4.8206	0.497262	4.86156	0.54391	4.89429	0.577939	4.93087	0.620639	4.97077	0.678826	5.00839	0.719672	5.04432	0.776825	5.08584	0.835396	5.12474	0.896958	5.16549	0.969007
1.6234	4.4104	0.16397	4.44599	0.177413	4.47976	0.199846	4.52062	0.224618	4.55709	0.246917	4.59237	0.286224	4.60193	0.321146	4.6687	0.343241	4.705	0.376649	4.74484	0.415852	4.78143	0.452236	4.81885	0.493634	4.85995	0.540086	4.89281	0.57401	4.9295	0.616602	4.96956	0.674572	5.0073	0.715315	5.04339	0.77231	5.08507	0.830696	5.12415	0.892081	5.16511	0.96394
1.62003	4.40763	0.162081	4.44327	0.175449	4.47709	0.197734	4.51798	0.222302	4.55451	0.244447	4.58991	0.283562	4.5996	0.318332	4.66643	0.340224	4.70285	0.3735	4.74282	0.412523	4.77954	0.448753	4.81711	0.490029	4.85834	0.536285	4.89132	0.570104	4.92813	0.612587	4.96835	0.67034	5.00621	0.710981	5.04246	0.767816	5.08429	0.826019	5.12355	0.887226	5.16473	0.958895
1.61666	4.40488	0.160213	4.44056	0.173506	4.47442	0.195643	4.51535	0.220007	4.55194	0.242	4.58746	0.280923	4.59728	0.315541	4.66416	0.337229	4.70071	0.370375	4.7408	0.409216	4.77766	0.445293	4.81536	0.486445	4.85673	0.532506	4.88983	0.566219	4.92676	0.608593	4.96713	0.66613	5.00511	0.706669	5.04151	0.763345	5.08349	0.821364	5.12294	0.882394	5.16433	0.953873
1.61331	4.40214	0.158365	4.43786	0.171583	4.47177	0.193573	4.51272	0.217734	4.54938	0.239576	4.58501	0.278306	4.59496	0.312771	4.6619	0.334258	4.69856	0.367271	4.73878	0.405932	4.77577	0.441855	4.81361	0.482883	4.85512	0.528748	4.88833	0.562356	4.92538	0.604621	4.96591	0.661942	5.004	0.702379	5.04056	0.758896	5.08269	0.816732	5.12232	0.877584	5.16392	0.948873
1.60997	4.39941	0.156537	4.43518	0.16968	4.46913	0.191523	4.51011	0.215483	4.54683	0.237173	4.58258	0.275712	4.59265	0.310024	4.65964	0.331309	4.69642	0.364191	4.73676	0.40267	4.77388	0.43844	4.81186	0.479343	4.8535	0.525012	4.88684	0.558515	4.924	0.60067	4.96469	0.657775	5.00289	0.69811	5.03961	0.754469	5.08188	0.812121	5.12169	0.872797	5.16349	0.943896
1.60665	4.39669	0.154729	4.4325	0.167797	4.4665	0.189494	4.50751	0.213254	4.54428	0.234792	4.58014	0.27314	4.59034	0.307299	4.65738	0.328382	4.69428	0.361132	4.73475	0.399431	4.77199	0.435046	4.81011	0.475824	4.85189	0.521298	4.88533	0.554695	4.92262	0.596741	4.96345	0.653631	5.00177	0.693863	5.03864	0.750063	5.08106	0.807533	5.12104	0.868032	5.16306	0.93894
1.60333	4.39399	0.152941	4.42985	0.165934	4.46388	0.187485	4.50492	0.211046	4.54175	0.232433	4.57772	0.270589	4.58804	0.304596	4.65513	0.325478	4.69214	0.358096	4.73273	0.396214	4.7701	0.431674	4.80836	0.472327	4.85026	0.517606	4.88383	0.550896	4.92123	0.592833	4.96222	0.649507	5.00065	0.689637	5.03767	0.745679	5.08024	0.802967	5.1204	0.863289	5.16261	0.934007
1.60004	4.3913	0.151171	4.4272	0.16409	4.46128	0.185496	4.50233	0.208858	4.53922	0.230096	4.57531	0.268061	4.58575	0.301914	4.65288	0.322596	4.69	0.355082	4.73071	0.393018	4.76821	0.428324	4.80661	0.468852	4.84864	0.513935	4.88232	0.547119	4.91983	0.588947	4.96097	0.645405	4.99952	0.685434	5.03669	0.741317	5.0794	0.798423	5.11973	0.858567	5.16216	0.929096
1.59676	4.38863	0.149421	4.42457	0.162265	4.45868	0.183527	4.49976	0.206692	4.53671	0.22778	4.5729	0.265553	4.58346	0.299254	4.65064	0.319735	4.68787	0.352089	4.7287	0.389845	4.76631	0.424995	4.80486	0.465397	4.84701	0.510285	4.88081	0.543362	4.91844	0.585081	4.95972	0.641325	4.99838	0.681251	5.03571	0.736976	5.07856	0.7939	5.11906	0.853868	5.16169	0.924207
1.59349	4.38597	0.14769	4.42195	0.16046	4.4561	0.181577	4.4972	0.204546	4.5342	0.225485	4.5705	0.263068	4.58117	0.296615	4.64839	0.316897	4.68574	0.349119	4.72669	0.386693	4.76443	0.421688	4.8031	0.461964	4.84539	0.506656	4.87929	0.539627	4.91704	0.581236	4.95847	0.637265	4.99724	0.677089	5.03472	0.732656	5.07771	0.789399	5.11838	0.84919	5.16122	0.91934
1.59023	4.38332	0.145977	4.41934	0.158673	4.45353	0.179647	4.49465	0.202421	4.5317	0.223211	4.5681	0.260603	4.57889	0.293997	4.64616	0.314081	4.68361	0.346169	4.72468	0.383562	4.76253	0.418402	4.80135	0.458551	4.84376	0.503049	4.87777	0.535912	4.91563	0.577412	4.95721	0.633227	4.99609	0.672949	5.03372	0.728358	5.07685	0.78492	5.1177	0.844535	5.16073	0.914494
1.58699	4.38069	0.144283	4.41674	0.156905	4.45097	0.177737	4.4921	0.200316	4.52921	0.220957	4.56571	0.258159	4.57662	0.2914	4.64393	0.311285	4.68149	0.343241	4.72267	0.380453	4.76064	0.415137	4.79959	0.45516	4.84212	0.499462	4.87625	0.532218	4.91422	0.573609	4.95595	0.629209	4.99493	0.668829	5.03271	0.724081	5.07598	0.780462	5.117	0.8399	5.16023	0.90967
1.58376	4.37807	0.142607	4.41416	0.155156	4.44842	0.175845	4.48957	0.198231	4.52672	0.218725	4.56333	0.255737	4.57435	0.288824	4.6417	0.308512	4.67937	0.340335	4.72066	0.377365	4.75875	0.411893	4.79783	0.451789	4.84049	0.495896	4.87473	0.528545	4.91281	0.569826	4.95468	0.625213	4.99377	0.66473	5.0317	0.719824	5.07511	0.776025	5.11629	0.835287	5.15972	0.904868
1.58054	4.37546	0.14095	4.41159	0.153424	4.44588	0.173972	4.48705	0.196166	4.52425	0.216512	4.56096	0.253334	4.57209	0.286268	4.63947	0.305759	4.67725	0.337449	4.71865	0.374299	4.75687	0.40867	4.79608	0.448439	4.83885	0.492351	4.8732	0.524892	4.9114	0.566064	4.95341	0.621237	4.99261	0.660653	5.03068	0.715589	5.07423	0.77161	5.11558	0.830696	5.1592	0.900086
1.57734	4.37287	0.13931	4.40903	0.151711	4.44336	0.172118	4.48454	0.194121	4.52178	0.21432	4.55859	0.250953	4.56984	0.283733	4.63725	0.303028	4.67513	0.334584	4.71664	0.371253	4.75497	0.405468	4.79432	0.445109	4.83721	0.488827	4.87167	0.521259	4.90998	0.562322	4.95213	0.617281	4.99144	0.656595	5.02965	0.711374	5.07334	0.767215	5.11485	0.826125	5.15867	0.895326
1.57415	4.37028	0.137688	4.40648	0.150016	4.44084	0.170283	4.48204	0.192095	4.51933	0.212148	4.55624	0.248591	4.56759	0.281218	4.63504	0.300317	4.67302	0.33174	4.71464	0.368228	4.75308	0.402287	4.79256	0.4418	4.83557	0.485322	4.87014	0.517647	4.90855	0.558601	4.95084	0.613346	4.99026	0.652558	5.02862	0.707179	5.07244	0.762842	5.11412	0.821575	5.15813	0.890587
1.57098	4.36771	0.136083	4.40395	0.148338	4.43834	0.168465	4.47954	0.190089	4.51688	0.209995	4.55388	0.24625	4.56535	0.278723	4.63282	0.297628	4.67091	0.328917	4.71264	0.365223	4.7512	0.399126	4.7908	0.438511	4.83393	0.481839	4.8686	0.514055	4.90713	0.554899	4.94956	0.609432	4.98908	0.648542	5.02758	0.703006	5.07153	0.758489	5.11338	0.817047	5.15758	0.88587
1.56781	4.36516	0.134496	4.40143	0.146678	4.43584	0.166666	4.47706	0.188102	4.51444	0.207863	4.55154	0.243929	4.56311	0.276248	4.63061	0.294959	4.66881	0.326114	4.71064	0.36224	4.74931	0.395985	4.78904	0.435242	4.83228	0.478375	4.86706	0.510482	4.9057	0.551217	4.94826	0.605537	4.98789	0.644545	5.02654	0.698852	5.07062	0.754157	5.11263	0.812539	5.15702	0.881173
1.56466	4.36262	0.132926	4.39892	0.145035	4.43336	0.164885	4.47459	0.186134	4.51201	0.205749	4.5492	0.241627	4.56088	0.273793	4.62841	0.29231	4.6667	0.323332	4.70864	0.359276	4.74742	0.392865	4.78728	0.431993	4.83064	0.474932	4.86552	0.50693	4.90427	0.547556	4.94696	0.601663	4.9867	0.640569	5.02549	0.694719	5.0697	0.749846	5.11186	0.808052	5.15644	0.876497
1.56153	4.36009	0.131372	4.39642	0.143409	4.43089	0.163121	4.47213	0.184184	4.50959	0.203656	4.54687	0.239345	4.55865	0.271358	4.62621	0.289682	4.6646	0.320569	4.70664	0.356333	4.74553	0.389765	4.78551	0.428764	4.82899	0.471509	4.86398	0.503398	4.90283	0.543914	4.94566	0.597809	4.9855	0.636613	5.02443	0.690606	5.06877	0.745556	5.1111	0.803586	5.15586	0.871841
1.5584	4.35757	0.129836	4.39394	0.141801	4.42844	0.161375	4.46967	0.182253	4.50717	0.201581	4.54455	0.237083	4.55643	0.268942	4.62402	0.287074	4.66251	0.317827	4.70465	0.35341	4.74364	0.386685	4.78375	0.425555	4.82734	0.468105	4.86243	0.499885	4.90139	0.540292	4.94436	0.593975	4.9843	0.632677	5.02337	0.686513	5.06784	0.741285	5.11032	0.79914	5.15527	0.867207
1.55529	4.35506	0.128316	4.39146	0.140209	4.42599	0.159647	4.46723	0.180341	4.50477	0.199525	4.54223	0.23484	4.55422	0.266545	4.62183	0.284486	4.66041	0.315105	4.70265	0.350508	4.74176	0.383626	4.78199	0.422365	4.82569	0.464721	4.86088	0.496392	4.89995	0.536689	4.94305	0.59016	4.98309	0.628761	5.0223	0.682441	5.06689	0.737035	5.10954	0.794715	5.15467	0.862593
1.55219	4.35257	0.126812	4.389	0.138633	4.42355	0.157936	4.4648	0.178447	4.50237	0.197488	4.53993	0.232616	4.55201	0.264168	4.61964	0.281918	4.65832	0.312403	4.70066	0.347625	4.73987	0.380585	4.78023	0.419195	4.82403	0.461358	4.85933	0.492918	4.8985	0.533106	4.94173	0.586366	4.98187	0.624864	5.02122	0.678388	5.06595	0.732805	5.10874	0.79031	5.15407	0.857999
1.5491	4.35009	0.125325	4.38655	0.137074	4.42112	0.156241	4.46238	0.176571	4.49999	0.19547	4.53763	0.230411	4.54981	0.26181	4.61746	0.279369	4.65623	0.30972	4.69867	0.344762	4.73798	0.377565	4.77846	0.416045	4.82238	0.458013	4.85777	0.489464	4.89705	0.529542	4.94041	0.582591	4.98066	0.620988	5.02014	0.674354	5.06499	0.728596	5.10794	0.785925	5.15345	0.853426
1.54603	4.34762	0.123854	4.38412	0.135532	4.41871	0.154564	4.45996	0.174713	4.49761	0.19347	4.53533	0.228225	4.54761	0.25947	4.61528	0.27684	4.65415	0.307057	4.69668	0.341918	4.7361	0.374564	4.7767	0.412914	4.82072	0.454688	4.85622	0.486029	4.8956	0.525998	4.93909	0.578835	4.97943	0.61713	5.01905	0.670341	5.06403	0.724406	5.10713	0.781561	5.15282	0.848872
1.54296	4.34517	0.122398	4.38169	0.134005	4.41631	0.152903	4.45756	0.172872	4.49524	0.191489	4.53305	0.226058	4.54542	0.257149	4.61311	0.274331	4.65207	0.304413	4.69469	0.339094	4.73421	0.371583	4.77494	0.409801	4.81906	0.451383	4.85466	0.482613	4.89415	0.522473	4.93776	0.575099	4.97821	0.613292	5.01796	0.666347	5.06306	0.720236	5.10631	0.777216	5.15218	0.844339
1.53991	4.34273	0.120959	4.37928	0.132494	4.41392	0.151259	4.45517	0.17105	4.49288	0.189525	4.53077	0.223909	4.54324	0.254847	4.61094	0.271841	4.64999	0.301789	4.69271	0.33629	4.73233	0.368621	4.77317	0.406709	4.8174	0.448096	4.8531	0.479216	4.89269	0.518966	4.93643	0.571382	4.97697	0.609474	5.01686	0.662372	5.06208	0.716087	5.10549	0.772892	5.15153	0.839826
1.53688	4.3403	0.119534	4.37688	0.130999	4.41153	0.149631	4.45278	0.169244	4.49053	0.18758	4.52849	0.221778	4.54106	0.252564	4.60877	0.269371	4.64792	0.299184	4.69073	0.333505	4.73044	0.365678	4.77141	0.403635	4.81574	0.444829	4.85153	0.475838	4.89123	0.515479	4.93509	0.567685	4.97574	0.605675	5.01576	0.658417	5.0611	0.711956	5.10466	0.768587	5.15088	0.835333
1.53385	4.33788	0.118126	4.37448	0.12952	4.40916	0.14802	4.45041	0.167456	4.48818	0.185652	4.52623	0.219666	4.53889	0.250298	4.60661	0.266919	4.64585	0.296597	4.68875	0.330739	4.72856	0.362754	4.76964	0.40058	4.81407	0.441581	4.84997	0.47248	4.88977	0.512011	4.93375	0.564006	4.9745	0.601894	5.01465	0.654481	5.06011	0.707846	5.10381	0.764302	5.15021	0.83086
1.53084	4.33547	0.116732	4.37211	0.128056	4.4068	0.146424	4.44804	0.165685	4.48585	0.183743	4.52397	0.217572	4.53672	0.248051	4.60445	0.264486	4.64378	0.29403	4.68677	0.327992	4.72668	0.35985	4.76788	0.397544	4.81241	0.438352	4.8484	0.46914	4.8883	0.508561	4.9324	0.560347	4.97325	0.598133	5.01354	0.650565	5.05912	0.703754	5.10297	0.760037	5.14954	0.826407
1.52783	4.33308	0.115353	4.36974	0.126607	4.40445	0.144845	4.44569	0.163931	4.48352	0.18185	4.52172	0.215496	4.53456	0.245822	4.6023	0.262073	4.64172	0.291482	4.68479	0.325264	4.7248	0.356964	4.76611	0.394526	4.81074	0.435142	4.84683	0.465818	4.88683	0.50513	4.93106	0.556706	4.972	0.594391	5.01241	0.646667	5.05811	0.699683	5.10211	0.755791	5.14886	0.821973
1.52484	4.3307	0.11399	4.36738	0.125174	4.40211	0.143281	4.44334	0.162194	4.4812	0.179975	4.51948	0.213437	4.53241	0.243611	4.60016	0.259677	4.63966	0.288952	4.68282	0.322555	4.72292	0.354097	4.76435	0.391527	4.80908	0.431951	4.84526	0.462515	4.88536	0.501718	4.9297	0.553085	4.97074	0.590668	5.01129	0.642788	5.05711	0.69563	5.10125	0.751565	5.14817	0.817559
1.52187	4.32833	0.112641	4.36504	0.123755	4.39978	0.141733	4.44101	0.160474	4.47889	0.178118	4.51724	0.211396	4.53026	0.241417	4.59801	0.257301	4.6376	0.28644	4.68084	0.319865	4.72104	0.351249	4.76258	0.388547	4.80741	0.428778	4.84368	0.459231	4.88389	0.498324	4.92835	0.549482	4.96948	0.586964	5.01016	0.638929	5.05609	0.691597	5.10038	0.747358	5.14747	0.813164
1.5189	4.32597	0.111306	4.36271	0.122351	4.39747	0.1402	4.43868	0.15877	4.47659	0.176277	4.51502	0.209373	4.52812	0.239241	4.59588	0.254943	4.63554	0.283948	4.67887	0.317193	4.71916	0.348419	4.76082	0.385585	4.80574	0.425624	4.84211	0.455965	4.88241	0.494948	4.92699	0.545898	4.96822	0.583278	5.00902	0.635088	5.05507	0.687583	5.0995	0.74317	5.14676	0.808789
1.51595	4.32363	0.109986	4.36039	0.120962	4.39516	0.138683	4.43637	0.157082	4.4743	0.174453	4.51279	0.207367	4.52598	0.237083	4.59374	0.252603	4.6335	0.281473	4.67691	0.31454	4.71728	0.345608	4.75905	0.382641	4.80407	0.422488	4.84053	0.452718	4.88093	0.491591	4.92562	0.542332	4.96695	0.57961	5.00788	0.631266	5.05404	0.683588	5.09861	0.739002	5.14604	0.804433
1.513	4.3213	0.10868	4.35808	0.119587	4.39286	0.13718	4.43406	0.15541	4.47201	0.172646	4.51058	0.205378	4.52385	0.234942	4.59162	0.250281	4.63145	0.279017	4.67494	0.311905	4.71541	0.342816	4.75729	0.379716	4.80239	0.419371	4.83895	0.449489	4.87945	0.488252	4.92426	0.538785	4.96568	0.575962	5.00673	0.627462	5.05301	0.679613	5.09772	0.734853	5.14532	0.800096
1.51007	4.31898	0.107389	4.35578	0.118227	4.39058	0.135693	4.43176	0.153755	4.46974	0.170856	4.50837	0.203406	4.52173	0.232818	4.58949	0.247977	4.62941	0.276578	4.67298	0.309288	4.71353	0.340041	4.75552	0.376808	4.80072	0.416271	4.83737	0.446277	4.87797	0.484931	4.92288	0.535256	4.9644	0.572331	5.00558	0.623677	5.05197	0.675655	5.09682	0.730722	5.14459	0.795779
1.50715	4.31667	0.106111	4.35349	0.11688	4.3883	0.13422	4.42947	0.152115	4.46747	0.169082	4.50617	0.201451	4.51961	0.230711	4.58737	0.245692	4.62737	0.274158	4.67102	0.30669	4.71166	0.337285	4.75376	0.373919	4.79905	0.41319	4.83578	0.443084	4.87648	0.481628	4.92151	0.531746	4.96312	0.568719	5.00443	0.61991	5.05093	0.671717	5.09591	0.726611	5.14384	0.79148
1.50424	4.31437	0.104847	4.35121	0.115548	4.38604	0.132762	4.4272	0.150491	4.46521	0.167325	4.50398	0.199513	4.5175	0.228621	4.58526	0.243424	4.62533	0.271755	4.66906	0.304109	4.70979	0.334547	4.75199	0.371047	4.79737	0.410128	4.8342	0.439909	4.87499	0.478343	4.92013	0.528254	4.96183	0.565126	5.00326	0.616162	5.04987	0.667797	5.095	0.722519	5.14309	0.787201
1.50135	4.31208	0.103597	4.34895	0.11423	4.38378	0.131319	4.42493	0.148883	4.46296	0.165583	4.5018	0.197591	4.51539	0.226548	4.58315	0.241173	4.6233	0.26937	4.6671	0.301546	4.70791	0.331826	4.75023	0.368193	4.7957	0.407083	4.83261	0.436752	4.8735	0.475076	4.91875	0.524779	4.96055	0.56155	5.0021	0.612432	5.04882	0.663896	5.09408	0.718445	5.14234	0.78294
1.49846	4.30981	0.10236	4.3467	0.112925	4.38154	0.12989	4.42267	0.14729	4.46072	0.163858	4.49962	0.195686	4.51329	0.224492	4.58104	0.238941	4.62127	0.267003	4.66515	0.299002	4.70604	0.329124	4.74846	0.365357	4.79402	0.404056	4.83102	0.433613	4.87201	0.471827	4.91737	0.521324	4.95925	0.557992	5.00093	0.60872	5.04776	0.660014	5.09315	0.71439	5.14157	0.778698
1.49559	4.30755	0.101136	4.34445	0.111634	4.37931	0.128475	4.42042	0.145712	4.45849	0.162149	4.49745	0.193797	4.51119	0.222452	4.57894	0.236725	4.61925	0.264653	4.6632	0.296475	4.70417	0.326439	4.7467	0.362539	4.79234	0.401047	4.82943	0.430491	4.87051	0.468595	4.91598	0.517885	4.95796	0.554453	4.99975	0.605026	5.04669	0.65615	5.09222	0.710353	5.1408	0.774475
1.49272	4.30529	0.099926	4.34222	0.110357	4.37708	0.127074	4.41818	0.14415	4.45627	0.160455	4.49528	0.191925	4.50911	0.220428	4.57685	0.234527	4.61723	0.262321	4.66125	0.293965	4.7023	0.323772	4.74494	0.359738	4.79066	0.398055	4.82784	0.427386	4.86902	0.465381	4.91458	0.514465	4.95665	0.550931	4.99857	0.60135	5.04561	0.652304	5.09128	0.706335	5.14002	0.77027
1.48987	4.30305	0.098729	4.34	0.109093	4.37487	0.125688	4.41594	0.142602	4.45405	0.158777	4.49313	0.190069	4.50702	0.218421	4.57475	0.232346	4.61521	0.260005	4.6593	0.291473	4.70044	0.321123	4.74317	0.356954	4.78898	0.395081	4.82624	0.4243	4.86752	0.462184	4.91319	0.511063	4.95535	0.547427	4.99738	0.597693	5.04453	0.648476	5.09033	0.702336	5.13923	0.766084
1.48703	4.30083	0.097545	4.33779	0.107842	4.37267	0.124315	4.41372	0.14107	4.45184	0.157115	4.49098	0.188228	4.50495	0.21643	4.57267	0.230182	4.6132	0.257707	4.65736	0.288999	4.69857	0.318491	4.74141	0.354188	4.7873	0.392125	4.82465	0.421231	4.86601	0.459005	4.91179	0.507678	4.95404	0.543941	4.99619	0.594053	5.04345	0.644667	5.08937	0.698354	5.13843	0.761916
1.4842	4.29861	0.096374	4.33559	0.106604	4.37047	0.122955	4.41151	0.139552	4.44964	0.155468	4.48884	0.186404	4.50288	0.214455	4.57059	0.228036	4.61119	0.255426	4.65542	0.286542	4.69671	0.315877	4.73965	0.351439	4.78562	0.389186	4.82305	0.418179	4.86451	0.455843	4.91039	0.50431	4.95273	0.540472	4.995	0.59043	5.04236	0.640875	5.08841	0.694391	5.13763	0.757767
1.48138	4.2964	0.095215	4.3334	0.105379	4.36829	0.12161	4.40931	0.138049	4.44745	0.153836	4.4867	0.184595	4.50082	0.212496	4.56851	0.225906	4.60918	0.253162	4.65348	0.284101	4.69485	0.313279	4.73789	0.348707	4.78394	0.386265	4.82145	0.415144	4.86301	0.452698	4.90899	0.500961	4.95141	0.537021	4.9938	0.586825	5.04126	0.637102	5.08744	0.690447	5.13681	0.753636
1.47857	4.29421	0.094069	4.33123	0.104166	4.36612	0.120278	4.40711	0.13656	4.44527	0.152219	4.48458	0.182802	4.49876	0.210553	4.56644	0.223792	4.60718	0.250915	4.65155	0.281679	4.69299	0.310699	4.73613	0.345992	4.78226	0.383361	4.81985	0.412127	4.8615	0.449571	4.90758	0.497629	4.95009	0.533588	4.9926	0.583239	5.04016	0.633347	5.08647	0.68652	5.13599	0.749523
1.47577	4.29202	0.092935	4.32906	0.102967	4.36395	0.118959	4.40493	0.135085	4.4431	0.150617	4.48245	0.181024	4.49671	0.208626	4.56437	0.221696	4.60518	0.248684	4.64961	0.279273	4.69113	0.308136	4.73437	0.343294	4.78057	0.380474	4.81825	0.409126	4.85999	0.44646	4.90617	0.494314	4.94877	0.530171	4.99139	0.579669	5.03905	0.629609	5.08549	0.682611	5.13517	0.745428
1.47299	4.28985	0.091813	4.32691	0.10178	4.3618	0.117653	4.40275	0.133625	4.44093	0.14903	4.48034	0.179261	4.49466	0.206714	4.56231	0.219615	4.60319	0.24647	4.64768	0.276883	4.68927	0.30559	4.73261	0.340613	4.77889	0.377604	4.81665	0.406143	4.85848	0.443367	4.90475	0.491016	4.94744	0.526772	4.99017	0.576117	5.03794	0.625889	5.08451	0.67872	5.13433	0.741352
1.47021	4.28769	0.090704	4.32476	0.100605	4.35966	0.11636	4.40059	0.132179	4.43877	0.147458	4.47824	0.177514	4.49262	0.204818	4.56025	0.217551	4.6012	0.244272	4.64575	0.274511	4.68741	0.303061	4.73085	0.337949	4.77721	0.374751	4.81504	0.403177	4.85696	0.44029	4.90334	0.487736	4.94611	0.52339	4.98896	0.572582	5.03683	0.622187	5.08351	0.674847	5.13349	0.737293
1.46745	4.28554	0.089606	4.32263	0.099443	4.35753	0.11508	4.39843	0.130747	4.43662	0.1459	4.47614	0.175782	4.49059	0.202937	4.5582	0.215504	4.59921	0.242091	4.64383	0.272155	4.68555	0.300549	4.72909	0.335301	4.77552	0.371915	4.81344	0.400227	4.85545	0.437231	4.90192	0.484472	4.94478	0.520026	4.98774	0.569064	5.0357	0.618502	5.08251	0.670992	5.13264	0.733252
1.46469	4.2834	0.088521	4.3205	0.098292	4.3554	0.113813	4.39628	0.129328	4.43448	0.144357	4.47405	0.174065	4.48856	0.201071	4.55615	0.213472	4.59723	0.239925	4.64191	0.269816	4.6837	0.298053	4.72733	0.33267	4.77384	0.369096	4.81183	0.397294	4.85393	0.434188	4.90049	0.481226	4.94344	0.516678	4.98651	0.565564	5.03458	0.614835	5.08151	0.667154	5.13179	0.729229
1.46195	4.28127	0.087447	4.31839	0.097154	4.35329	0.112559	4.39414	0.127923	4.43235	0.142828	4.47196	0.172362	4.48654	0.19922	4.55411	0.211457	4.59525	0.237777	4.63999	0.267493	4.68185	0.295574	4.72558	0.330056	4.77215	0.366294	4.81022	0.394378	4.85241	0.431162	4.89907	0.477997	4.9421	0.513348	4.98528	0.562081	5.03345	0.611186	5.0805	0.663335	5.13093	0.725224
1.45921	4.27916	0.086385	4.31628	0.096028	4.35119	0.111317	4.39201	0.126532	4.43023	0.141313	4.46988	0.170675	4.48452	0.197384	4.55207	0.209457	4.59328	0.235644	4.63807	0.265187	4.68	0.293112	4.72382	0.327458	4.77047	0.363508	4.80862	0.391479	4.85089	0.428152	4.89764	0.474785	4.94076	0.510034	4.98405	0.558615	5.03231	0.607553	5.07949	0.659532	5.13006	0.721237
1.45649	4.27705	0.085335	4.31419	0.094913	4.34909	0.110088	4.38989	0.125154	4.42811	0.139813	4.46781	0.169001	4.48251	0.195563	4.55004	0.207473	4.59131	0.233527	4.63616	0.262897	4.67815	0.290665	4.72206	0.324876	4.76878	0.360739	4.80701	0.388596	4.84937	0.425158	4.89621	0.471589	4.93941	0.506737	4.98281	0.555165	5.03117	0.603938	5.07846	0.655747	5.12918	0.717267
1.45377	4.27495	0.084295	4.31211	0.09381	4.34701	0.10887	4.38778	0.12379	4.426	0.138326	4.46575	0.167343	4.48051	0.193757	4.54802	0.205505	4.58934	0.231426	4.63424	0.260623	4.67631	0.288236	4.72031	0.32231	4.7671	0.357987	4.8054	0.38573	4.84785	0.422182	4.89478	0.46841	4.93806	0.503457	4.98157	0.551733	5.03002	0.60034	5.07744	0.65198	5.1283	0.713315
1.45107	4.27287	0.083267	4.31004	0.092719	4.34494	0.107666	4.38568	0.122439	4.4239	0.136853	4.4637	0.165698	4.47851	0.191966	4.54599	0.203553	4.58738	0.22934	4.63234	0.258365	4.67446	0.285822	4.71855	0.319761	4.76541	0.355251	4.80378	0.38288	4.84632	0.419221	4.89334	0.465248	4.93671	0.500194	4.98033	0.548318	5.02887	0.59676	5.0764	0.64823	5.12741	0.70938
1.44838	4.27079	0.082251	4.30797	0.091639	4.34287	0.106473	4.38358	0.1211	4.42181	0.135394	4.46165	0.164068	4.47652	0.190189	4.54397	0.201616	4.58542	0.22727	4.63043	0.256124	4.67262	0.283425	4.7168	0.317227	4.76372	0.352531	4.80217	0.380046	4.84479	0.416277	4.8919	0.462103	4.93535	0.496947	4.97908	0.544919	5.02771	0.593196	5.07536	0.644497	5.12651	0.705462
1.44569	4.26873	0.081245	4.30592	0.09057	4.34082	0.105291	4.3815	0.119775	4.41973	0.133948	4.45961	0.162452	4.47454	0.188426	4.54196	0.199694	4.58347	0.225216	4.62853	0.253898	4.67077	0.281044	4.71505	0.31471	4.76204	0.349828	4.80056	0.377228	4.84327	0.413349	4.89046	0.458974	4.93399	0.493717	4.97783	0.541536	5.02655	0.589649	5.07432	0.640781	5.12561	0.701562
1.44302	4.26668	0.08025	4.30388	0.089513	4.33877	0.104122	4.37942	0.118462	4.41765	0.132516	4.45757	0.160851	4.47256	0.186678	4.53995	0.197788	4.58152	0.223177	4.62663	0.251688	4.66894	0.278678	4.7133	0.312209	4.76035	0.347141	4.79894	0.374427	4.84174	0.410438	4.88902	0.455861	4.93263	0.490503	4.97657	0.538171	5.02539	0.58612	5.07327	0.637082	5.1247	0.697679
1.44036	4.26463	0.079266	4.30185	0.088466	4.33674	0.102965	4.37735	0.117163	4.41559	0.131097	4.45554	0.159262	4.47058	0.184944	4.53795	0.195897	4.57957	0.221154	4.62473	0.249493	4.6671	0.276329	4.71155	0.309723	4.75866	0.34447	4.79733	0.371642	4.84021	0.407542	4.88757	0.452765	4.93127	0.487306	4.97531	0.534822	5.02422	0.582607	5.07221	0.6334	5.12378	0.693813
1.43771	4.2626	0.078293	4.29983	0.087431	4.33471	0.101819	4.3753	0.115875	4.41353	0.129692	4.45352	0.157688	4.46862	0.183224	4.53596	0.194021	4.57763	0.219146	4.62284	0.247314	4.66526	0.273995	4.7098	0.307253	4.75697	0.341815	4.79571	0.368872	4.83867	0.404662	4.88612	0.449685	4.9299	0.484125	4.97405	0.531489	5.02305	0.57911	5.07115	0.629735	5.12286	0.689964
1.43506	4.26058	0.07733	4.29781	0.086406	4.33269	0.100684	4.37325	0.114601	4.41148	0.128299	4.45151	0.156128	4.46666	0.181518	4.53396	0.19216	4.57569	0.217152	4.62095	0.245151	4.66343	0.271677	4.70805	0.304799	4.75529	0.339176	4.79409	0.366119	4.83714	0.401798	4.88467	0.446621	4.92853	0.48096	4.97278	0.528173	5.02187	0.575631	5.07009	0.626088	5.12193	0.686132
1.43243	4.25857	0.076378	4.29581	0.085393	4.33069	0.099561	4.3712	0.113338	4.40944	0.12692	4.44951	0.154581	4.4647	0.179826	4.53198	0.190313	4.57376	0.215174	4.61906	0.243003	4.6616	0.269375	4.70631	0.30236	4.7536	0.336553	4.79248	0.363382	4.8356	0.39895	4.88322	0.443574	4.92715	0.477812	4.97151	0.524873	5.02069	0.572168	5.06901	0.622457	5.12099	0.682317
1.42981	4.25657	0.075436	4.29382	0.084389	4.32869	0.098449	4.36917	0.112088	4.4074	0.125553	4.44751	0.153047	4.46275	0.178148	4.52999	0.188482	4.57183	0.213211	4.61718	0.24087	4.65977	0.267088	4.70456	0.299937	4.75191	0.333945	4.79086	0.36066	4.83407	0.396118	4.88176	0.440542	4.92578	0.474679	4.97023	0.521589	5.0195	0.568722	5.06794	0.618842	5.12005	0.678519
1.42719	4.25457	0.074504	4.29184	0.083397	4.3267	0.097349	4.36715	0.11085	4.40537	0.1242	4.44552	0.151527	4.46081	0.176483	4.52802	0.186665	4.56991	0.211263	4.6153	0.238753	4.65794	0.264817	4.70282	0.297529	4.75023	0.331354	4.78924	0.357954	4.83253	0.393301	4.88031	0.437527	4.9244	0.471562	4.96895	0.518321	5.01831	0.565292	5.06686	0.615244	5.11911	0.674738
1.42459	4.25259	0.073583	4.28986	0.082414	4.32472	0.096259	4.36514	0.109624	4.40336	0.122859	4.44353	0.15002	4.45887	0.174832	4.52604	0.184863	4.56799	0.209329	4.61342	0.236651	4.65611	0.262561	4.70107	0.295137	4.74854	0.328778	4.78762	0.355264	4.83099	0.3905	4.87885	0.434527	4.92302	0.468462	4.96767	0.51507	5.01711	0.561878	5.06577	0.611663	5.11815	0.670974
1.422	4.25062	0.072671	4.2879	0.081442	4.32275	0.09518	4.36313	0.10841	4.40135	0.12153	4.44155	0.148526	4.45694	0.173195	4.52408	0.183075	4.56607	0.20741	4.61154	0.234563	4.65429	0.260321	4.69933	0.29276	4.74685	0.326218	4.786	0.352589	4.82945	0.387715	4.87739	0.431544	4.92163	0.465377	4.96639	0.511834	5.01591	0.558481	5.06468	0.608098	5.11719	0.667226
1.41941	4.24866	0.071769	4.28595	0.08048	4.32079	0.094112	4.36113	0.107208	4.39934	0.120214	4.43958	0.147045	4.45502	0.171571	4.52212	0.181301	4.56416	0.205506	4.60967	0.232491	4.65247	0.258095	4.69759	0.290398	4.74517	0.323673	4.78438	0.34993	4.82791	0.384945	4.87592	0.428576	4.92025	0.462308	4.9651	0.508614	5.01471	0.5551	5.06358	0.60455	5.11623	0.663495
1.41684	4.24671	0.070878	4.28401	0.079529	4.31884	0.093055	4.35914	0.106017	4.39735	0.118911	4.43762	0.145577	4.4531	0.16996	4.52016	0.179542	4.56225	0.203616	4.6078	0.230434	4.65065	0.255885	4.69585	0.288051	4.74348	0.321143	4.78276	0.347286	4.82637	0.38219	4.87445	0.425624	4.91885	0.459255	4.96381	0.505411	5.0135	0.551735	5.06248	0.601018	5.11525	0.65978
1.41427	4.24477	0.069996	4.28207	0.078587	4.3169	0.092008	4.35716	0.104838	4.39536	0.117619	4.43566	0.144122	4.45119	0.168362	4.51821	0.177797	4.56035	0.20174	4.60594	0.228391	4.64883	0.25369	4.69411	0.285719	4.74179	0.318629	4.78113	0.344658	4.82483	0.379451	4.87299	0.422688	4.91746	0.456218	4.96251	0.502223	5.01229	0.548387	5.06137	0.597503	5.11428	0.656082
1.41172	4.24284	0.069123	4.28015	0.077655	4.31496	0.090972	4.35519	0.103671	4.39338	0.11634	4.43371	0.142679	4.44928	0.166777	4.51626	0.176066	4.55845	0.199879	4.60408	0.226363	4.64702	0.25151	4.69237	0.283402	4.74011	0.316131	4.77951	0.342045	4.82328	0.376727	4.87152	0.419767	4.91607	0.453196	4.96121	0.499051	5.01107	0.545054	5.06026	0.594004	5.11329	0.6524
1.40917	4.24092	0.06826	4.27823	0.076733	4.31304	0.089946	4.35323	0.102515	4.39141	0.115073	4.43177	0.141249	4.44738	0.165206	4.51432	0.174348	4.55655	0.198032	4.60222	0.22435	4.6452	0.249344	4.69064	0.2811	4.73842	0.313647	4.77789	0.339447	4.82174	0.374019	4.87004	0.416862	4.91467	0.45019	4.95991	0.495894	5.00985	0.541737	5.05914	0.590521	5.1123	0.648735
1.40663	4.23901	0.067407	4.27633	0.075821	4.31112	0.088931	4.35128	0.10137	4.38945	0.113817	4.42983	0.139832	4.44549	0.163647	4.51239	0.172645	4.55466	0.196199	4.60036	0.222351	4.64339	0.247194	4.6889	0.278813	4.73674	0.311179	4.77627	0.336864	4.82019	0.371325	4.86857	0.413972	4.91327	0.447199	4.95861	0.492753	5.00863	0.538437	5.05802	0.587054	5.11131	0.645086
1.4041	4.23711	0.066563	4.27443	0.074918	4.30922	0.087926	4.34933	0.100236	4.3875	0.112574	4.4279	0.138427	4.4436	0.162101	4.51045	0.170956	4.55277	0.19438	4.59851	0.220367	4.64159	0.245058	4.68717	0.276541	4.73505	0.308725	4.77464	0.334296	4.81865	0.368646	4.86709	0.411097	4.91187	0.444224	4.9573	0.489628	5.0074	0.535152	5.05689	0.583603	5.11031	0.641452
1.40159	4.23522	0.065728	4.27255	0.074025	4.30732	0.086931	4.34739	0.099114	4.38555	0.111342	4.42598	0.137034	4.44172	0.160568	4.50853	0.16928	4.55089	0.192574	4.59666	0.218397	4.63978	0.242937	4.68544	0.274283	4.73337	0.306287	4.77302	0.331744	4.8171	0.365983	4.86562	0.408239	4.91047	0.441264	4.95599	0.486518	5.00617	0.531883	5.05576	0.580168	5.1093	0.637836
1.39908	4.23333	0.064902	4.27067	0.073141	4.30543	0.085945	4.34546	0.098002	4.38361	0.110122	4.42407	0.135654	4.43984	0.159047	4.50661	0.167617	4.54901	0.190783	4.59482	0.216441	4.63798	0.24083	4.68371	0.272039	4.73168	0.303864	4.7714	0.329206	4.81555	0.363334	4.86414	0.405395	4.90906	0.438319	4.95468	0.483423	5.00494	0.528629	5.05463	0.576749	5.10829	0.634235
1.39658	4.23146	0.064085	4.2688	0.072266	4.30355	0.08497	4.34354	0.096901	4.38168	0.108913	4.42216	0.134285	4.43797	0.157539	4.50469	0.165969	4.54714	0.189005	4.59297	0.2145	4.63617	0.238738	4.68198	0.26981	4.73	0.301455	4.76977	0.326683	4.814	0.360701	4.86266	0.402566	4.90765	0.43539	4.95336	0.480344	5.0037	0.525392	5.05349	0.573346	5.10727	0.63065
1.39409	4.2296	0.063278	4.26694	0.071401	4.30168	0.084005	4.34163	0.095811	4.37976	0.107716	4.42026	0.132929	4.43611	0.156043	4.50278	0.164333	4.54527	0.187241	4.59114	0.212572	4.63438	0.23666	4.68025	0.267596	4.72832	0.299062	4.76815	0.324175	4.81245	0.358082	4.86117	0.399753	4.90624	0.432476	4.95204	0.47728	5.00246	0.52217	5.05235	0.569959	5.10625	0.627081
1.3916	4.22774	0.062479	4.2651	0.070545	4.29982	0.083049	4.33973	0.094732	4.37784	0.10653	4.41836	0.131585	4.43425	0.154559	4.50088	0.162711	4.54341	0.185491	4.5893	0.210659	4.63258	0.234597	4.67853	0.265396	4.72663	0.296683	4.76652	0.321682	4.8109	0.355478	4.85969	0.396955	4.90483	0.429576	4.95072	0.474232	5.00122	0.518963	5.0512	0.566587	5.10523	0.623528
1.38913	4.2259	0.061689	4.26326	0.069697	4.29797	0.082103	4.33783	0.093663	4.37593	0.105355	4.41648	0.130252	4.43239	0.153088	4.49898	0.161102	4.54155	0.183754	4.58747	0.208759	4.63079	0.232547	4.6768	0.26321	4.72495	0.294318	4.7649	0.319203	4.80935	0.352888	4.8582	0.394171	4.90341	0.426692	4.9494	0.471198	4.99997	0.515772	5.05004	0.563231	5.10419	0.619991
1.38667	4.22407	0.060907	4.26143	0.068859	4.29612	0.081167	4.33594	0.092605	4.37403	0.104191	4.4146	0.128931	4.43055	0.151629	4.49709	0.159506	4.53969	0.18203	4.58564	0.206873	4.62899	0.230512	4.67508	0.261039	4.72327	0.291968	4.76327	0.316739	4.8078	0.350313	4.85672	0.391403	4.902	0.423823	4.94807	0.46818	4.99871	0.512596	5.04889	0.559891	5.10316	0.61647
1.38421	4.22224	0.060134	4.2596	0.06803	4.29429	0.080239	4.33406	0.091557	4.37214	0.103039	4.41272	0.127622	4.42871	0.150181	4.4952	0.157924	4.53784	0.18032	4.58381	0.205001	4.62721	0.228491	4.67336	0.258881	4.72159	0.289633	4.76165	0.31429	4.80625	0.347753	4.85523	0.388649	4.90058	0.420969	4.94674	0.465176	4.99746	0.509436	5.04773	0.556566	5.10211	0.612964
1.38176	4.22043	0.05937	4.25779	0.067209	4.29246	0.079322	4.33219	0.090519	4.37025	0.101897	4.41085	0.126324	4.42687	0.148746	4.49331	0.156354	4.53599	0.178623	4.58199	0.203143	4.62542	0.226484	4.67164	0.256738	4.71991	0.287312	4.76002	0.311855	4.8047	0.345207	4.85374	0.385911	4.89916	0.418129	4.94541	0.462188	4.9962	0.506291	5.04656	0.553257	5.10106	0.609474
1.37933	4.21862	0.058614	4.25599	0.066397	4.29064	0.078413	4.33033	0.089491	4.36838	0.100766	4.40899	0.125037	4.42505	0.147323	4.49143	0.154797	4.53415	0.176939	4.58017	0.201298	4.62363	0.224491	4.66993	0.254608	4.71823	0.285006	4.7584	0.309434	4.80314	0.342675	4.85224	0.383187	4.89773	0.415305	4.94407	0.459215	4.99494	0.503161	5.04539	0.549963	5.10001	0.606
1.3769	4.21682	0.057866	4.25419	0.065594	4.28883	0.077514	4.32848	0.088474	4.36651	0.099646	4.40714	0.123762	4.42322	0.145911	4.48956	0.153252	4.53231	0.175268	4.57836	0.199467	4.62185	0.222512	4.66821	0.252493	4.71655	0.282714	4.75677	0.307028	4.80159	0.340158	4.85075	0.380478	4.89631	0.412495	4.94273	0.456256	4.99367	0.500046	5.04422	0.546684	5.09895	0.602541
1.37448	4.21504	0.057126	4.25241	0.064799	4.28703	0.076624	4.32663	0.087467	4.36465	0.098537	4.40529	0.122498	4.42141	0.144511	4.48769	0.151721	4.53048	0.173609	4.57655	0.19765	4.62007	0.220547	4.6665	0.250391	4.71488	0.280436	4.75515	0.304636	4.80004	0.337655	4.84926	0.377783	4.89488	0.409699	4.94139	0.453312	4.9924	0.496947	5.04304	0.543421	5.09789	0.599098
1.37207	4.21326	0.056395	4.25063	0.064012	4.28524	0.075742	4.32479	0.086469	4.36279	0.097438	4.40346	0.121246	4.4196	0.143123	4.48583	0.150202	4.52865	0.171964	4.57474	0.195845	4.6183	0.218595	4.66478	0.248303	4.7132	0.278172	4.75352	0.302259	4.79848	0.335166	4.84776	0.375103	4.89345	0.406919	4.94005	0.450383	4.99113	0.493862	5.04186	0.540173	5.09682	0.59567
1.36966	4.21149	0.055672	4.24886	0.063234	4.28345	0.07487	4.32296	0.085481	4.36095	0.096349	4.40162	0.120004	4.41779	0.141746	4.48397	0.148695	4.52683	0.170332	4.57294	0.194054	4.61652	0.216657	4.66307	0.246229	4.71152	0.275923	4.7519	0.299895	4.79693	0.332692	4.84626	0.372438	4.89202	0.404153	4.9387	0.447469	4.98986	0.490792	5.04067	0.536941	5.09575	0.592257
1.36727	4.20973	0.054956	4.2471	0.062464	4.28167	0.074007	4.32114	0.084503	4.35911	0.095271	4.3998	0.118773	4.41599	0.14038	4.48212	0.147201	4.52501	0.168712	4.57114	0.192276	4.61475	0.214732	4.66136	0.244168	4.70985	0.273687	4.75027	0.297546	4.79537	0.330231	4.84476	0.369787	4.89059	0.401401	4.93736	0.444569	4.98858	0.487738	5.03948	0.533723	5.09467	0.58886
1.36488	4.20798	0.054249	4.24535	0.061702	4.27991	0.073152	4.31933	0.083535	4.35727	0.094204	4.39798	0.117554	4.4142	0.139026	4.48027	0.145719	4.52319	0.167105	4.56934	0.190511	4.61299	0.212821	4.65966	0.242121	4.70817	0.271465	4.74865	0.295211	4.79382	0.327785	4.84326	0.36715	4.88916	0.398664	4.936	0.441684	4.9873	0.484698	5.03829	0.53052	5.09359	0.585478
1.36251	4.20623	0.053549	4.24361	0.060949	4.27815	0.072306	4.31752	0.082576	4.35545	0.093146	4.39616	0.116345	4.41242	0.137683	4.47843	0.144249	4.52138	0.16551	4.56755	0.188759	4.61122	0.210924	4.65795	0.240087	4.7065	0.269258	4.74702	0.292889	4.79226	0.325353	4.84176	0.364528	4.88772	0.395941	4.93465	0.438813	4.98601	0.481673	5.03709	0.527333	5.0925	0.582111
1.36014	4.2045	0.052858	4.24188	0.060203	4.2764	0.071468	4.31572	0.081627	4.35363	0.092099	4.39436	0.115146	4.41063	0.136351	4.4766	0.142792	4.51957	0.163928	4.56576	0.187021	4.60946	0.209039	4.65625	0.238067	4.70483	0.267064	4.7454	0.290582	4.7907	0.322934	4.84026	0.36192	4.88628	0.393233	4.9333	0.435957	4.98473	0.478662	5.03589	0.52416	5.09141	0.578759
1.35778	4.20277	0.052173	4.24015	0.059465	4.27465	0.070639	4.31393	0.080687	4.35182	0.091061	4.39256	0.113959	4.40886	0.135031	4.47477	0.141346	4.51777	0.162358	4.56397	0.185295	4.6077	0.207168	4.65455	0.23606	4.70316	0.264884	4.74378	0.288288	4.78915	0.320529	4.83875	0.359327	4.88485	0.390538	4.93194	0.433115	4.98344	0.475667	5.03469	0.521002	5.09031	0.575422
1.35543	4.20106	0.051497	4.23844	0.058735	4.27292	0.069818	4.31215	0.079756	4.35002	0.090034	4.39077	0.112782	4.40709	0.133721	4.47294	0.139913	4.51598	0.1608	4.56219	0.183581	4.60594	0.20531	4.65285	0.234066	4.70149	0.262717	4.74216	0.286009	4.78759	0.318138	4.83725	0.356747	4.88341	0.387858	4.93058	0.430287	4.98214	0.472685	5.03348	0.517859	5.08921	0.5721
1.35308	4.19935	0.050827	4.23673	0.058013	4.27119	0.069006	4.31037	0.078835	4.34823	0.089016	4.38898	0.111615	4.40533	0.132422	4.47112	0.138491	4.51418	0.159255	4.56041	0.181881	4.60419	0.203466	4.65116	0.232086	4.69982	0.260565	4.74053	0.283743	4.78604	0.315761	4.83575	0.354182	4.88196	0.385192	4.92922	0.427474	4.98085	0.469719	5.03227	0.514731	5.08811	0.568794
1.35075	4.19765	0.050166	4.23503	0.057298	4.26947	0.068202	4.30861	0.077923	4.34644	0.088008	4.3872	0.110459	4.40357	0.131134	4.46931	0.137082	4.51239	0.157722	4.55864	0.180193	4.60243	0.201634	4.64946	0.230119	4.69815	0.258425	4.73891	0.28149	4.78448	0.313398	4.83424	0.351631	4.88052	0.38254	4.92786	0.424674	4.97955	0.466767	5.03105	0.511618	5.087	0.565502
1.34842	4.19596	0.049511	4.23334	0.056591	4.26776	0.067406	4.30685	0.077019	4.34466	0.08701	4.38543	0.109313	4.40182	0.129857	4.4675	0.135684	4.51061	0.1562	4.55687	0.178518	4.60068	0.199815	4.64777	0.228164	4.69648	0.2563	4.73729	0.279252	4.78292	0.311048	4.83273	0.349093	4.87908	0.379903	4.92649	0.421889	4.97825	0.463829	5.02983	0.508519	5.08588	0.562225
1.3461	4.19428	0.048864	4.23166	0.055892	4.26606	0.066618	4.3051	0.076125	4.34289	0.086021	4.38367	0.108177	4.40007	0.12859	4.46569	0.134297	4.50883	0.154691	4.5551	0.176855	4.59894	0.198009	4.64608	0.226223	4.69482	0.254188	4.73567	0.277026	4.78137	0.308712	4.83122	0.34657	4.87763	0.377279	4.92512	0.419118	4.97694	0.460906	5.02861	0.505435	5.08476	0.558962
1.34379	4.19261	0.048224	4.22998	0.0552	4.26437	0.065838	4.30336	0.07524	4.34113	0.085042	4.38191	0.107051	4.39833	0.127334	4.46389	0.132922	4.50706	0.153194	4.55334	0.175205	4.5972	0.196216	4.64439	0.224295	4.69315	0.252089	4.73405	0.274815	4.77981	0.306389	4.82971	0.34406	4.87618	0.374669	4.92375	0.416362	4.97564	0.457997	5.02739	0.502365	5.08364	0.555715
1.34149	4.19095	0.047591	4.22832	0.054516	4.26268	0.065066	4.30162	0.074363	4.33937	0.084072	4.38016	0.105935	4.3966	0.126088	4.4621	0.131559	4.50529	0.151708	4.55158	0.173567	4.59546	0.194436	4.6427	0.22238	4.69149	0.250003	4.73243	0.272617	4.77825	0.30408	4.8282	0.341565	4.87474	0.372073	4.92238	0.413619	4.97433	0.455103	5.02616	0.49931	5.08251	0.552482
1.33919	4.18929	0.046965	4.22666	0.053838	4.261	0.064302	4.29989	0.073495	4.33762	0.083112	4.37841	0.10483	4.39487	0.124853	4.46031	0.130207	4.50352	0.150234	4.54982	0.171941	4.59372	0.192669	4.64102	0.220477	4.68983	0.247931	4.73081	0.270432	4.7767	0.301784	4.82669	0.339083	4.87329	0.36949	4.92101	0.41089	4.97302	0.452222	5.02492	0.49627	5.08138	0.549264
1.33691	4.18764	0.046347	4.22501	0.053168	4.25933	0.063546	4.29817	0.072636	4.33588	0.082161	4.37667	0.103734	4.39315	0.123628	4.45853	0.128866	4.50176	0.148772	4.54807	0.170328	4.59198	0.190914	4.63933	0.218587	4.68817	0.245872	4.72919	0.26826	4.77514	0.299501	4.82518	0.336614	4.87183	0.366922	4.91963	0.408175	4.9717	0.449356	5.02369	0.493243	5.08025	0.54606
1.33463	4.18601	0.045735	4.22337	0.052505	4.25767	0.062797	4.29646	0.071785	4.33414	0.081219	4.37494	0.102648	4.39144	0.122414	4.45675	0.127537	4.50001	0.147321	4.54632	0.168726	4.59025	0.189171	4.63765	0.21671	4.68651	0.243826	4.72757	0.266102	4.77358	0.297231	4.82367	0.33416	4.87038	0.364367	4.91825	0.405474	4.97039	0.446504	5.02245	0.490231	5.07911	0.542871
1.33236	4.18438	0.04513	4.22174	0.05185	4.25602	0.062056	4.29476	0.070943	4.33241	0.080286	4.37321	0.101571	4.38973	0.121209	4.45498	0.126219	4.49826	0.145882	4.54458	0.167137	4.58852	0.187441	4.63598	0.214846	4.68485	0.241793	4.72595	0.263957	4.77203	0.294975	4.82215	0.331719	4.86893	0.361825	4.91687	0.402786	4.96907	0.443666	5.02121	0.487234	5.07797	0.539696
1.33009	4.18275	0.044531	4.22011	0.051201	4.25437	0.061323	4.29306	0.070109	4.33069	0.079362	4.37149	0.100505	4.38802	0.120015	4.45321	0.124912	4.49651	0.144454	4.54283	0.16556	4.5868	0.185724	4.6343	0.212994	4.68319	0.239774	4.72433	0.261825	4.77047	0.292732	4.82064	0.329291	4.86747	0.359298	4.91549	0.400112	4.96775	0.440842	5.01996	0.48425	5.07682	0.536536
1.32784	4.18114	0.043939	4.21849	0.050559	4.25273	0.060597	4.29137	0.069283	4.32898	0.078447	4.36978	0.099447	4.38632	0.118831	4.45145	0.123615	4.49477	0.143038	4.5411	0.163994	4.58507	0.184019	4.63263	0.211154	4.68154	0.237767	4.72272	0.259706	4.76891	0.290502	4.81912	0.326877	4.86602	0.356783	4.91411	0.397452	4.96642	0.438032	5.01871	0.481281	5.07567	0.533389
1.32559	4.17953	0.043354	4.21689	0.049924	4.2511	0.059879	4.28969	0.068466	4.32727	0.077541	4.36807	0.0984	4.38463	0.117656	4.44969	0.12233	4.49303	0.141633	4.53936	0.162441	4.58336	0.182326	4.63096	0.209327	4.67988	0.235773	4.7211	0.2576	4.76736	0.288285	4.81761	0.324477	4.86456	0.354283	4.91272	0.394805	4.9651	0.435235	5.01746	0.478326	5.07451	0.530258
1.32335	4.17794	0.042776	4.21528	0.049296	4.24948	0.059167	4.28801	0.067657	4.32557	0.076644	4.36637	0.097361	4.38294	0.116492	4.44794	0.121056	4.4913	0.140239	4.53763	0.160899	4.58164	0.180645	4.62929	0.207512	4.67823	0.233792	4.71949	0.255507	4.7658	0.286081	4.81609	0.32209	4.86311	0.351795	4.91134	0.392172	4.96377	0.432453	5.01621	0.475385	5.07336	0.52714
1.32112	4.17635	0.042204	4.21369	0.048674	4.24786	0.058464	4.28634	0.066856	4.32388	0.075755	4.36468	0.096333	4.38126	0.115337	4.4462	0.119792	4.48957	0.138856	4.53591	0.159369	4.57993	0.178976	4.62762	0.20571	4.67658	0.231823	4.71787	0.253427	4.76425	0.28389	4.81458	0.319716	4.86165	0.349321	4.90995	0.389553	4.96244	0.429685	5.01495	0.472458	5.07219	0.524037
1.3189	4.17477	0.041638	4.21211	0.04806	4.24625	0.057767	4.28468	0.066063	4.3222	0.074875	4.36299	0.095313	4.37959	0.114193	4.44446	0.118539	4.48785	0.137485	4.53419	0.15785	4.57822	0.17732	4.62596	0.20392	4.67493	0.229868	4.71626	0.25136	4.76269	0.281712	4.81306	0.317356	4.86019	0.346861	4.90856	0.386947	4.96111	0.42693	5.01369	0.469545	5.07103	0.520948
1.31668	4.17319	0.041079	4.21053	0.047452	4.24465	0.057077	4.28303	0.065278	4.32052	0.074004	4.36131	0.094302	4.37792	0.113057	4.44272	0.117297	4.48613	0.136124	4.53247	0.156343	4.57651	0.175675	4.62429	0.202141	4.67328	0.227925	4.71465	0.249306	4.76114	0.279546	4.81154	0.315008	4.85873	0.344413	4.90717	0.384354	4.95977	0.424188	5.01243	0.466646	5.06986	0.517873
1.31447	4.17163	0.040526	4.20896	0.04685	4.24306	0.056395	4.28139	0.064501	4.31885	0.073141	4.35964	0.093301	4.37625	0.111932	4.44099	0.116065	4.48442	0.134774	4.53076	0.154848	4.5748	0.174043	4.62263	0.200375	4.67163	0.225994	4.71303	0.247264	4.75959	0.277394	4.81003	0.312674	4.85726	0.341979	4.90578	0.381775	4.95844	0.421461	5.01116	0.46376	5.06868	0.514812
1.31227	4.17007	0.039979	4.2074	0.046255	4.24148	0.055719	4.27975	0.063731	4.31718	0.072287	4.35797	0.092308	4.37459	0.110816	4.43927	0.114844	4.48271	0.133435	4.52905	0.153363	4.5731	0.172422	4.62098	0.198622	4.66999	0.224077	4.71142	0.245235	4.75803	0.275254	4.80851	0.310353	4.8558	0.339558	4.90438	0.379209	4.9571	0.418747	5.00989	0.460889	5.0675	0.511765
1.31008	4.16852	0.039439	4.20585	0.045666	4.2399	0.055051	4.27812	0.06297	4.31553	0.071441	4.35631	0.091325	4.37294	0.109709	4.43755	0.113633	4.481	0.132107	4.52734	0.151891	4.57141	0.170813	4.61932	0.19688	4.66835	0.222171	4.70981	0.243219	4.75648	0.273126	4.80699	0.308045	4.85434	0.33715	4.90299	0.376656	4.95576	0.416046	5.00862	0.458031	5.06632	0.508732
1.30789	4.16698	0.038904	4.2043	0.045084	4.23833	0.054389	4.2765	0.062216	4.31388	0.070603	4.35465	0.09035	4.37129	0.108612	4.43584	0.112432	4.4793	0.130789	4.52564	0.150429	4.56971	0.169216	4.61767	0.195149	4.6667	0.220278	4.70821	0.241215	4.75493	0.271012	4.80547	0.30575	4.85288	0.334755	4.90159	0.374117	4.95441	0.413359	5.00735	0.455187	5.06514	0.505713
1.30571	4.16545	0.038376	4.20276	0.044508	4.23677	0.053734	4.27488	0.061469	4.31223	0.069773	4.353	0.089385	4.36965	0.107524	4.43413	0.111242	4.47761	0.129482	4.52394	0.148979	4.56802	0.167631	4.61602	0.193431	4.66506	0.218398	4.7066	0.239224	4.75337	0.26891	4.80395	0.303468	4.85141	0.332373	4.90019	0.37159	4.95307	0.410686	5.00607	0.452356	5.06395	0.502708
1.30354	4.16393	0.037853	4.20123	0.043938	4.23521	0.053086	4.27327	0.060731	4.3106	0.068952	4.35136	0.088427	4.36802	0.106445	4.43243	0.110062	4.47592	0.128186	4.52225	0.14754	4.56633	0.166057	4.61437	0.191725	4.66342	0.216529	4.70499	0.237245	4.75182	0.26682	4.80243	0.301199	4.84995	0.330004	4.89879	0.369077	4.95172	0.408025	5.00479	0.44954	5.06276	0.499716
1.30138	4.16241	0.037337	4.19971	0.043374	4.23366	0.052445	4.27167	0.059999	4.30897	0.068138	4.34973	0.087479	4.36639	0.105375	4.43073	0.108892	4.47423	0.1269	4.52056	0.146111	4.56465	0.164494	4.61273	0.19003	4.66179	0.214673	4.70339	0.235279	4.75027	0.264743	4.80091	0.298943	4.84848	0.327648	4.89739	0.366576	4.95037	0.405379	5.00351	0.446736	5.06157	0.496739
1.29922	4.1609	0.036826	4.19819	0.042817	4.23212	0.05181	4.27008	0.059275	4.30735	0.067333	4.3481	0.086539	4.36477	0.104315	4.42904	0.107732	4.47255	0.125624	4.51888	0.144694	4.56297	0.162944	4.61109	0.188347	4.66015	0.212829	4.70178	0.233325	4.74872	0.262678	4.79939	0.296699	4.84701	0.325305	4.89599	0.364089	4.94902	0.402745	5.00223	0.443947	5.06037	0.493775
1.29707	4.1594	0.036321	4.19668	0.042265	4.23059	0.051182	4.26849	0.058559	4.30573	0.066535	4.34647	0.085608	4.36315	0.103263	4.42735	0.106582	4.47087	0.124359	4.51719	0.143288	4.56129	0.161404	4.60945	0.186676	4.65852	0.210998	4.70018	0.231383	4.74717	0.260625	4.79787	0.294469	4.84555	0.322974	4.89459	0.361615	4.94767	0.400124	5.00094	0.44117	5.05917	0.490824
1.29493	4.1579	0.035822	4.19518	0.041719	4.22906	0.05056	4.26691	0.057849	4.30412	0.065745	4.34486	0.084685	4.36154	0.10222	4.42567	0.105442	4.4692	0.123104	4.51552	0.141893	4.55961	0.159876	4.60781	0.185016	4.65689	0.209178	4.69858	0.229453	4.74562	0.258585	4.79635	0.292251	4.84408	0.320656	4.89318	0.359153	4.94632	0.397517	4.99965	0.438407	5.05796	0.487887
1.29279	4.15641	0.035328	4.19369	0.04118	4.22754	0.049944	4.26534	0.057147	4.30252	0.064963	4.34325	0.083771	4.35993	0.101187	4.42399	0.104312	4.46754	0.121859	4.51384	0.140508	4.55794	0.158359	4.60617	0.183367	4.65526	0.20737	4.69698	0.227536	4.74407	0.256557	4.79483	0.290045	4.84261	0.318351	4.89178	0.356704	4.94496	0.394923	4.99836	0.435658	5.05676	0.484964
1.29067	4.15494	0.03484	4.19221	0.040646	4.22603	0.049335	4.26377	0.056452	4.30093	0.064189	4.34164	0.082865	4.35833	0.100162	4.42232	0.103191	4.46587	0.120625	4.51217	0.139134	4.55628	0.156854	4.60454	0.181731	4.65363	0.205574	4.69538	0.225631	4.74253	0.254541	4.79331	0.287852	4.84114	0.316059	4.89037	0.354268	4.9436	0.392342	4.99706	0.432922	5.05555	0.482054
1.28855	4.15346	0.034358	4.19073	0.040118	4.22453	0.048733	4.26221	0.055764	4.29934	0.063423	4.34004	0.081967	4.35673	0.099146	4.42066	0.10208	4.46422	0.1194	4.51051	0.137771	4.55461	0.155359	4.60291	0.180105	4.652	0.203791	4.69378	0.223738	4.74098	0.252537	4.79179	0.285672	4.83967	0.313779	4.88896	0.351845	4.94224	0.389774	4.99577	0.430199	5.05433	0.479158
1.28643	4.152	0.033881	4.18926	0.039596	4.22303	0.048136	4.26066	0.055083	4.29776	0.062664	4.33845	0.081077	4.35514	0.098138	4.419	0.100979	4.46256	0.118186	4.50885	0.136419	4.55295	0.153876	4.60128	0.178491	4.65038	0.202018	4.69218	0.221857	4.73943	0.250545	4.79027	0.283504	4.8382	0.311512	4.88755	0.349435	4.94088	0.387219	4.99447	0.427489	5.05311	0.476275
1.28433	4.15054	0.033409	4.18779	0.039079	4.22154	0.047546	4.25912	0.054409	4.29618	0.061912	4.33687	0.080196	4.35356	0.097139	4.41734	0.099887	4.46092	0.116981	4.50719	0.135077	4.55129	0.152404	4.59966	0.176888	4.64876	0.200258	4.69058	0.219987	4.73789	0.248565	4.78875	0.281349	4.83673	0.309257	4.88614	0.347037	4.93952	0.384676	4.99317	0.424792	5.0519	0.473406
1.28223	4.14909	0.032943	4.18633	0.038568	4.22006	0.046962	4.25758	0.053741	4.29461	0.061168	4.33529	0.079322	4.35198	0.096149	4.41569	0.098805	4.45927	0.115787	4.50554	0.133745	4.54964	0.150942	4.59804	0.175296	4.64714	0.19851	4.68899	0.21813	4.73634	0.246597	4.78723	0.279206	4.83526	0.307014	4.88473	0.344652	4.93816	0.382147	4.99186	0.422109	5.05067	0.470549
1.28014	4.14765	0.032483	4.18489	0.038063	4.21858	0.046383	4.25605	0.053081	4.29305	0.060431	4.33371	0.078457	4.35041	0.095167	4.41405	0.097732	4.45764	0.114602	4.50389	0.132424	4.54798	0.149492	4.59642	0.173715	4.64552	0.196773	4.6874	0.216285	4.7348	0.244641	4.78571	0.277076	4.83379	0.304784	4.88332	0.342279	4.93679	0.379631	4.99056	0.419439	5.04945	0.467707
1.27805	4.14622	0.032027	4.18344	0.037563	4.21711	0.045811	4.25453	0.052427	4.2915	0.059702	4.33215	0.077599	4.34884	0.094194	4.41241	0.096669	4.456	0.113427	4.50224	0.131113	4.54634	0.148052	4.5948	0.172145	4.6439	0.195047	4.6858	0.214451	4.73326	0.242697	4.78419	0.274957	4.83232	0.302566	4.88191	0.339919	4.93543	0.377127	4.98925	0.416781	5.04822	0.464877
1.27597	4.14479	0.031577	4.18201	0.037069	4.21565	0.045245	4.25301	0.05178	4.28995	0.05898	4.33059	0.076749	4.34728	0.093229	4.41078	0.095615	4.45438	0.112261	4.5006	0.129813	4.54469	0.146624	4.59319	0.170587	4.64229	0.193334	4.68421	0.212629	4.73172	0.240765	4.78267	0.272851	4.83085	0.300361	4.88049	0.337571	4.93406	0.374636	4.98794	0.414137	5.04699	0.46206
1.2739	4.14337	0.031132	4.18058	0.03658	4.21419	0.044685	4.2515	0.05114	4.28841	0.058265	4.32903	0.075907	4.34572	0.092272	4.40915	0.09457	4.45275	0.111105	4.49897	0.128522	4.54305	0.145205	4.59158	0.169039	4.64067	0.191631	4.68262	0.210819	4.73018	0.238844	4.78115	0.270757	4.82938	0.298168	4.87908	0.335235	4.93269	0.372157	4.98663	0.411505	5.04575	0.459257
1.27184	4.14196	0.030692	4.17916	0.036096	4.21275	0.04413	4.25	0.050506	4.28687	0.057557	4.32748	0.075073	4.34417	0.091324	4.40753	0.093534	4.45113	0.109959	4.49733	0.127242	4.54141	0.143798	4.58997	0.167502	4.63906	0.189941	4.68104	0.209021	4.72863	0.236935	4.77963	0.268675	4.82791	0.295987	4.87766	0.332912	4.93132	0.369692	4.98531	0.408886	5.04451	0.456467
1.26978	4.14055	0.030257	4.17774	0.035618	4.2113	0.043582	4.2485	0.049878	4.28535	0.056856	4.32594	0.074246	4.34263	0.090383	4.40591	0.092507	4.44952	0.108822	4.49571	0.125972	4.53978	0.142401	4.58837	0.165976	4.63746	0.188261	4.67945	0.207234	4.7271	0.235038	4.77811	0.266606	4.82643	0.293818	4.87625	0.330602	4.92995	0.367239	4.984	0.406281	5.04327	0.453689
1.26773	4.13915	0.029827	4.17634	0.035145	4.20987	0.043039	4.24701	0.049258	4.28382	0.056163	4.3244	0.073428	4.34109	0.089451	4.4043	0.091489	4.44791	0.107695	4.49408	0.124712	4.53815	0.141015	4.58676	0.164461	4.63585	0.186593	4.67787	0.205459	4.72556	0.233153	4.77659	0.264548	4.82496	0.291661	4.87483	0.328303	4.92857	0.364798	4.98268	0.403688	5.04203	0.450925
1.26569	4.13776	0.029402	4.17494	0.034677	4.20844	0.042501	4.24553	0.048643	4.28231	0.055476	4.32287	0.072616	4.33955	0.088527	4.40269	0.09048	4.4463	0.106576	4.49246	0.123462	4.53652	0.139639	4.58517	0.162957	4.63425	0.184936	4.67628	0.203695	4.72402	0.231278	4.77507	0.262503	4.82349	0.289517	4.87341	0.326017	4.9272	0.36237	4.98136	0.401107	5.04079	0.448174
1.26365	4.13638	0.028982	4.17354	0.034214	4.20702	0.04197	4.24405	0.048035	4.2808	0.054796	4.32135	0.071812	4.33803	0.087611	4.40109	0.089481	4.4447	0.105468	4.49085	0.122222	4.5349	0.138274	4.58357	0.161463	4.63264	0.183291	4.6747	0.201942	4.72248	0.229416	4.77355	0.260469	4.82202	0.287384	4.87199	0.323743	4.92582	0.359954	4.98004	0.39854	5.03954	0.445435
1.26162	4.135	0.028567	4.17216	0.033756	4.20561	0.041444	4.24258	0.047433	4.2793	0.054123	4.31983	0.071016	4.3365	0.086703	4.39949	0.088489	4.44311	0.104368	4.48923	0.120991	4.53328	0.136919	4.58198	0.15998	4.63104	0.181656	4.67312	0.200201	4.72095	0.227564	4.77204	0.258447	4.82054	0.285263	4.87057	0.32148	4.92444	0.357551	4.97872	0.395985	5.03829	0.44271
1.2596	4.13363	0.028157	4.17078	0.033304	4.2042	0.040923	4.24112	0.046837	4.2778	0.053456	4.31832	0.070226	4.33498	0.085802	4.3979	0.087507	4.44152	0.103277	4.48763	0.119771	4.53166	0.135574	4.58038	0.158507	4.62945	0.180033	4.67155	0.198472	4.71942	0.225725	4.77052	0.256437	4.81907	0.283154	4.86916	0.319231	4.92307	0.35516	4.97739	0.393442	5.03704	0.439997
1.25758	4.13227	0.027751	4.16941	0.032856	4.2028	0.040408	4.23966	0.046248	4.27632	0.052797	4.31681	0.069445	4.33347	0.08491	4.39632	0.086533	4.43993	0.102196	4.48602	0.11856	4.53005	0.13424	4.5788	0.157045	4.62785	0.178421	4.66997	0.196753	4.71788	0.223896	4.769	0.254439	4.8176	0.281057	4.86773	0.316993	4.92169	0.352781	4.97606	0.390912	5.03578	0.437297
1.25557	4.13091	0.02735	4.16804	0.032414	4.2014	0.039898	4.23821	0.045664	4.27483	0.052144	4.31531	0.06867	4.33197	0.084025	4.39474	0.085568	4.43835	0.101124	4.48442	0.117358	4.52844	0.132915	4.57721	0.155593	4.62626	0.176819	4.66839	0.195046	4.71635	0.222079	4.76748	0.252453	4.81613	0.278972	4.86631	0.314767	4.9203	0.350415	4.97473	0.388395	5.03452	0.43461
1.25357	4.12956	0.026954	4.16668	0.031976	4.20002	0.039394	4.23677	0.045087	4.27336	0.051497	4.31381	0.067902	4.33046	0.083148	4.39316	0.084612	4.43678	0.10006	4.48283	0.116167	4.52684	0.131601	4.57563	0.154152	4.62467	0.175229	4.66682	0.19335	4.71482	0.220273	4.76597	0.250478	4.81465	0.276898	4.86489	0.312553	4.91892	0.34806	4.9734	0.38589	5.03326	0.431935
1.25157	4.12822	0.026562	4.16533	0.031543	4.19864	0.038895	4.23533	0.044515	4.27189	0.050857	4.31232	0.067142	4.32897	0.082278	4.39159	0.083664	4.43521	0.099006	4.48124	0.114985	4.52523	0.130297	4.57405	0.152721	4.62308	0.173649	4.66525	0.191665	4.71329	0.218478	4.76445	0.248515	4.81318	0.274837	4.86347	0.31035	4.91754	0.345718	4.97207	0.383398	5.032	0.429273
1.24958	4.12688	0.026175	4.16399	0.031115	4.19726	0.038401	4.2339	0.04395	4.27042	0.050224	4.31084	0.066389	4.32748	0.081416	4.39003	0.082724	4.43364	0.09796	4.47965	0.113812	4.52363	0.129003	4.57247	0.1513	4.62149	0.172081	4.66368	0.189991	4.71177	0.216695	4.76294	0.246563	4.81171	0.272786	4.86205	0.30816	4.91616	0.343388	4.97074	0.380918	5.03073	0.426624
1.24759	4.12555	0.025793	4.16265	0.030692	4.19589	0.037912	4.23248	0.04339	4.26897	0.049597	4.30936	0.065643	4.32599	0.080562	4.38847	0.081793	4.43208	0.096924	4.47807	0.112649	4.52204	0.127719	4.5709	0.14989	4.61991	0.170523	4.66211	0.188329	4.71024	0.214922	4.76142	0.244623	4.81024	0.270748	4.86063	0.305982	4.91477	0.341071	4.9694	0.37845	5.02947	0.423987
1.24562	4.12423	0.025415	4.16131	0.030273	4.19453	0.037429	4.23106	0.042836	4.26752	0.048976	4.30789	0.064903	4.32451	0.079715	4.38692	0.08087	4.43052	0.095896	4.47649	0.111495	4.52045	0.126444	4.56933	0.148489	4.61833	0.168976	4.66054	0.186677	4.70871	0.213161	4.75991	0.242695	4.80877	0.268721	4.8592	0.303815	4.91339	0.338765	4.96807	0.375995	5.0282	0.421363
1.24364	4.12291	0.025041	4.15999	0.029859	4.19318	0.03695	4.22965	0.042288	4.26607	0.048362	4.30643	0.064171	4.32304	0.078875	4.38537	0.079956	4.42897	0.094876	4.47492	0.11035	4.51886	0.12518	4.56776	0.147099	4.61675	0.16744	4.65898	0.185036	4.70719	0.21141	4.75839	0.240778	4.80729	0.266706	4.85778	0.30166	4.912	0.336471	4.96673	0.373551	5.02693	0.418751
1.24168	4.12161	0.024672	4.15867	0.02945	4.19183	0.036477	4.22825	0.041746	4.26463	0.047753	4.30497	0.063445	4.32157	0.078043	4.38383	0.07905	4.42742	0.093866	4.47335	0.109215	4.51728	0.123925	4.5662	0.145719	4.61517	0.165914	4.65742	0.183406	4.70567	0.20967	4.75688	0.238873	4.80582	0.264702	4.85636	0.299516	4.91061	0.334189	4.96539	0.37112	5.02565	0.416151
1.22358	4.10966	0.021419	4.14662	0.025831	4.1795	0.032281	4.2154	0.036934	4.25146	0.04235	4.29158	0.05697	4.30807	0.070594	4.36963	0.070947	4.41316	0.084806	4.45885	0.099018	4.50262	0.112638	4.5517	0.13327	4.60052	0.152129	4.64287	0.168657	4.69148	0.193899	4.74275	0.22157	4.79206	0.246481	4.84301	0.279998	4.89759	0.313386	4.95278	0.348934	5.01362	0.392399
1.21942	4.10694	0.020709	4.14388	0.025038	4.17669	0.031357	4.21247	0.035874	4.24845	0.041159	4.28852	0.055535	4.30498	0.068936	4.36637	0.069147	4.40988	0.082787	4.45551	0.09674	4.49924	0.110112	4.54834	0.130476	4.59712	0.149029	4.63949	0.165335	4.68818	0.190339	4.73945	0.217657	4.78884	0.242354	4.83988	0.275569	4.89453	0.30866	4.94981	0.343887	5.01078	0.386988
1.21529	4.10426	0.020016	4.14117	0.024264	4.17391	0.030455	4.20957	0.034839	4.24547	0.039994	4.28548	0.054129	4.30191	0.067311	4.36313	0.067384	4.40662	0.080806	4.45219	0.094504	4.49587	0.10763	4.545	0.127728	4.59373	0.145978	4.63612	0.162062	4.68488	0.186828	4.73616	0.213796	4.78562	0.238279	4.83675	0.271193	4.89147	0.303988	4.94683	0.338896	5.00793	0.381634
1.21119	4.1016	0.019343	4.13848	0.023509	4.17116	0.029575	4.2067	0.033828	4.24252	0.038855	4.28247	0.052752	4.29887	0.065717	4.35992	0.065655	4.40339	0.078863	4.44889	0.092308	4.49252	0.105191	4.54167	0.125024	4.59036	0.142974	4.63276	0.158839	4.68159	0.183367	4.73287	0.209987	4.78241	0.234257	4.83363	0.266871	4.88841	0.299371	4.94386	0.333961	5.00507	0.376338
1.20711	4.09897	0.018686	4.13583	0.022773	4.16844	0.028715	4.20385	0.03284	4.2396	0.037742	4.27949	0.051404	4.29585	0.064155	4.35674	0.063962	4.40018	0.076957	4.44562	0.090152	4.48919	0.102795	4.53836	0.122364	4.587	0.140017	4.62941	0.155663	4.67831	0.179954	4.72958	0.20623	4.7792	0.230286	4.8305	0.262601	4.88534	0.294808	4.94087	0.329082	5.00221	0.371098
1.20307	4.09638	0.018048	4.1332	0.022056	4.16574	0.027875	4.20104	0.031875	4.2367	0.036655	4.27653	0.050084	4.29285	0.062623	4.35358	0.062302	4.39699	0.075087	4.44236	0.088036	4.48588	0.100441	4.53507	0.119748	4.58365	0.137107	4.62607	0.152536	4.67504	0.17659	4.7263	0.202523	4.77599	0.226366	4.82737	0.258384	4.88228	0.290299	4.93788	0.324257	4.99934	0.365914
1.19905	4.0938	0.017426	4.13061	0.021356	4.16308	0.027055	4.19825	0.030934	4.23384	0.035593	4.2736	0.048792	4.28988	0.06112	4.35044	0.060677	4.39382	0.073252	4.43912	0.085958	4.48259	0.098128	4.53179	0.117175	4.58031	0.134242	4.62275	0.149456	4.67178	0.173274	4.72303	0.198866	4.77279	0.222497	4.82425	0.254218	4.87921	0.285842	4.9349	0.319486	4.99646	0.360785
1.19506	4.09126	0.016821	4.12804	0.020674	4.16044	0.026255	4.19549	0.030014	4.231	0.034555	4.27069	0.047526	4.28694	0.059648	4.34733	0.059084	4.39068	0.071453	4.4359	0.083918	4.47932	0.095856	4.52853	0.114644	4.57699	0.131423	4.61943	0.146422	4.66852	0.170005	4.71976	0.195259	4.7696	0.218678	4.82113	0.250103	4.87615	0.281438	4.9319	0.314769	4.99357	0.355712
1.1911	4.08875	0.016232	4.12549	0.02001	4.15783	0.025473	4.19276	0.029116	4.22819	0.033541	4.26782	0.046288	4.28402	0.058204	4.34424	0.057525	4.38756	0.069689	4.43271	0.081916	4.47606	0.093625	4.52528	0.112155	4.57368	0.128649	4.61612	0.143435	4.66528	0.166783	4.7165	0.191701	4.7664	0.21491	4.81801	0.246039	4.87308	0.277086	4.92891	0.310106	4.99068	0.350693
1.18716	4.08626	0.015659	4.12298	0.019362	4.15524	0.024711	4.19006	0.028239	4.2254	0.03255	4.26497	0.045075	4.28112	0.056789	4.34118	0.055997	4.38446	0.067959	4.42954	0.079951	4.47283	0.091433	4.52205	0.109708	4.57039	0.125919	4.61283	0.140494	4.66205	0.163607	4.71325	0.188192	4.76322	0.21119	4.81489	0.242026	4.87001	0.272786	4.92591	0.305496	4.98778	0.345728
1.18325	4.0838	0.015101	4.12049	0.01873	4.15269	0.023966	4.18738	0.027383	4.22264	0.031583	4.26214	0.043888	4.27825	0.055401	4.33814	0.054501	4.38139	0.066262	4.42638	0.078023	4.46961	0.089281	4.51884	0.107302	4.56711	0.123233	4.60955	0.137598	4.65882	0.160478	4.71	0.184732	4.76003	0.207519	4.81178	0.238062	4.86695	0.268536	4.9229	0.300938	4.98488	0.340817
1.17937	4.08137	0.014559	4.11803	0.018115	4.15015	0.02324	4.18473	0.026548	4.21991	0.030638	4.25934	0.042726	4.2754	0.054042	4.33513	0.053036	4.37833	0.064598	4.42325	0.07613	4.46641	0.087167	4.51564	0.104936	4.56385	0.12059	4.60628	0.134747	4.65561	0.157393	4.70677	0.181319	4.75685	0.203896	4.80866	0.234147	4.86388	0.264338	4.9199	0.296432	4.98197	0.33596
1.17552	4.07897	0.014031	4.11559	0.017516	4.14765	0.022531	4.1821	0.025732	4.21721	0.029715	4.25656	0.041589	4.27257	0.052709	4.33214	0.051601	4.3753	0.062967	4.42014	0.074273	4.46323	0.085091	4.51246	0.10261	4.56059	0.11799	4.60302	0.13194	4.6524	0.154354	4.70353	0.177954	4.75368	0.200321	4.80555	0.230282	4.86082	0.26019	4.9169	0.291978	4.97906	0.331155
1.17168	4.07659	0.013518	4.11318	0.016932	4.14517	0.021839	4.17951	0.024936	4.21453	0.028814	4.25381	0.040476	4.26977	0.051403	4.32917	0.050196	4.3723	0.061368	4.41705	0.072451	4.46007	0.083053	4.50929	0.100324	4.55736	0.115433	4.59978	0.129178	4.64921	0.151359	4.70031	0.174635	4.75052	0.196794	4.80245	0.226465	4.85775	0.256091	4.91389	0.287576	4.97614	0.326403
1.16788	4.07423	0.01302	4.1108	0.016363	4.14272	0.021164	4.17693	0.02416	4.21188	0.027934	4.25108	0.039387	4.26699	0.050123	4.32623	0.048821	4.36931	0.059801	4.41398	0.070664	4.45693	0.081053	4.50615	0.098076	4.55413	0.112917	4.59654	0.126458	4.64602	0.148408	4.69709	0.171364	4.74735	0.193314	4.79934	0.222696	4.85469	0.252042	4.91088	0.283223	4.97322	0.321703
1.1641	4.07191	0.012535	4.10844	0.015808	4.14029	0.020505	4.17439	0.023402	4.20925	0.027075	4.24838	0.038321	4.26424	0.048868	4.32331	0.047475	4.36635	0.058265	4.41093	0.06891	4.45381	0.079089	4.50301	0.095867	4.55093	0.110442	4.59333	0.123781	4.64285	0.145501	4.69388	0.168138	4.7442	0.18988	4.79624	0.218975	4.85163	0.248042	4.90787	0.278922	4.9703	0.317055
1.16035	4.0696	0.012063	4.10611	0.015269	4.13788	0.019863	4.17187	0.022662	4.20665	0.026236	4.2457	0.037279	4.26151	0.047639	4.32042	0.046157	4.36341	0.056759	4.4079	0.06719	4.4507	0.077161	4.4999	0.093695	4.54774	0.108009	4.59012	0.121147	4.63969	0.142636	4.69068	0.164957	4.74105	0.186493	4.79315	0.215301	4.84857	0.244091	4.90486	0.27467	4.96737	0.312458
1.15662	4.06733	0.011605	4.1038	0.014743	4.13551	0.019236	4.16937	0.021941	4.20407	0.025418	4.24305	0.036258	4.2588	0.046435	4.31755	0.044867	4.36049	0.055283	4.40489	0.065503	4.44762	0.075268	4.4968	0.091561	4.54456	0.105615	4.58692	0.118554	4.63653	0.139814	4.68749	0.161822	4.73791	0.183151	4.79006	0.211673	4.84551	0.240187	4.90185	0.270468	4.96444	0.307912
1.15291	4.06508	0.01116	4.10152	0.014231	4.13315	0.018625	4.1669	0.021237	4.20152	0.024619	4.24042	0.03526	4.25611	0.045255	4.3147	0.043605	4.35759	0.053837	4.40191	0.063848	4.44455	0.073411	4.49372	0.089464	4.54139	0.103262	4.58374	0.116003	4.63339	0.137035	4.68431	0.158732	4.73478	0.179854	4.78697	0.208092	4.84246	0.236331	4.89884	0.266315	4.9615	0.303416
1.14923	4.06285	0.010728	4.09926	0.013733	4.13082	0.018028	4.16446	0.020551	4.19899	0.023839	4.23781	0.034284	4.25345	0.044099	4.31187	0.04237	4.35472	0.05242	4.39894	0.062225	4.44151	0.071589	4.49066	0.087404	4.53825	0.100948	4.58057	0.113493	4.63026	0.134297	4.68114	0.155685	4.73165	0.176602	4.78389	0.204557	4.83941	0.232523	4.89583	0.26221	4.95857	0.298971
1.14558	4.06064	0.010307	4.09702	0.013248	4.12852	0.017447	4.16204	0.019882	4.19649	0.023078	4.23523	0.033329	4.25081	0.042966	4.30907	0.041162	4.35186	0.051031	4.39599	0.060634	4.43848	0.0698	4.48761	0.085379	4.53511	0.098673	4.57742	0.111024	4.62714	0.1316	4.67797	0.152683	4.72853	0.173394	4.78081	0.201067	4.83636	0.228761	4.89283	0.258154	4.95563	0.294574
1.14194	4.05846	0.009899	4.09481	0.012776	4.12623	0.01688	4.15964	0.019229	4.19401	0.022336	4.23267	0.032395	4.24819	0.041857	4.3063	0.03998	4.34903	0.049671	4.39307	0.059073	4.43547	0.068046	4.48458	0.08339	4.532	0.096436	4.57428	0.108594	4.62404	0.128944	4.67481	0.149724	4.72541	0.170231	4.77774	0.197623	4.83331	0.225046	4.88982	0.254146	4.95269	0.290228
1.13834	4.05631	0.009503	4.09262	0.012317	4.12397	0.016328	4.15727	0.018593	4.19156	0.021612	4.23014	0.031481	4.24559	0.04077	4.30354	0.038823	4.34622	0.048338	4.39016	0.057544	4.43249	0.066324	4.48157	0.081437	4.5289	0.094237	4.57115	0.106204	4.62094	0.126329	4.67167	0.146807	4.72231	0.167111	4.77467	0.194223	4.83027	0.221376	4.88681	0.250185	4.94974	0.28593
1.13475	4.05417	0.009119	4.09045	0.01187	4.12174	0.015789	4.15492	0.017973	4.18913	0.020905	4.22762	0.030587	4.24302	0.039706	4.30081	0.037692	4.34344	0.047033	4.38728	0.056044	4.42952	0.064635	4.47858	0.079517	4.52581	0.092076	4.56804	0.103853	4.61786	0.123753	4.66853	0.143933	4.71921	0.164033	4.77161	0.190867	4.82723	0.217752	4.88381	0.246271	4.9468	0.28168
1.13119	4.05207	0.008746	4.08831	0.011435	4.11952	0.015264	4.15259	0.017368	4.18672	0.020217	4.22513	0.029714	4.24047	0.038664	4.2981	0.036586	4.34067	0.045755	4.38442	0.054574	4.42657	0.062979	4.4756	0.077632	4.52274	0.089951	4.56494	0.101541	4.61478	0.121217	4.6654	0.141102	4.71612	0.160999	4.76855	0.187556	4.8242	0.214174	4.8808	0.242404	4.94386	0.277479
1.12765	4.04998	0.008384	4.08619	0.011012	4.11733	0.014752	4.15029	0.016779	4.18434	0.019545	4.22267	0.02886	4.23793	0.037643	4.29541	0.035504	4.33792	0.044503	4.38157	0.053133	4.42364	0.061354	4.47264	0.07578	4.51968	0.087863	4.56186	0.099267	4.61172	0.11872	4.66228	0.138311	4.71304	0.158007	4.7655	0.184287	4.82117	0.21064	4.8778	0.238583	4.94091	0.273325
1.12413	4.04791	0.008032	4.08409	0.010601	4.11516	0.014253	4.14801	0.016205	4.18198	0.01889	4.22022	0.028024	4.23543	0.036643	4.29275	0.034446	4.3352	0.043277	4.37875	0.051721	4.42073	0.059761	4.46969	0.073962	4.51664	0.085812	4.55879	0.097031	4.60868	0.116261	4.65918	0.135562	4.70997	0.155056	4.76246	0.181062	4.81815	0.207151	4.8748	0.234808	4.93796	0.269218
1.12064	4.04587	0.007692	4.08202	0.010201	4.11302	0.013767	4.14576	0.015645	4.17964	0.018251	4.2178	0.027208	4.23294	0.035665	4.2901	0.033412	4.3325	0.042077	4.37595	0.050337	4.41784	0.058199	4.46677	0.072177	4.51362	0.083796	4.55573	0.094832	4.60564	0.113841	4.65608	0.132854	4.7069	0.152147	4.75942	0.177879	4.81512	0.203705	4.87181	0.231079	4.93501	0.265159
1.11717	4.04385	0.007361	4.07996	0.009812	4.11089	0.013294	4.14352	0.0151	4.17733	0.017629	4.2154	0.02641	4.23047	0.034706	4.28749	0.032401	4.32982	0.040902	4.37317	0.048981	4.41496	0.056667	4.46386	0.070423	4.51061	0.081815	4.55269	0.09267	4.60262	0.111458	4.65299	0.130186	4.70385	0.149279	4.75639	0.174739	4.81211	0.200303	4.86881	0.227394	4.93207	0.261145
1.11372	4.04185	0.007041	4.07793	0.009434	4.10879	0.012833	4.14131	0.01457	4.17504	0.017022	4.21302	0.02563	4.22802	0.033768	4.28489	0.031413	4.32716	0.039751	4.3704	0.047653	4.41211	0.055165	4.46097	0.068702	4.50762	0.079869	4.54966	0.090545	4.59961	0.109113	4.64992	0.127557	4.7008	0.146452	4.75337	0.17164	4.8091	0.196944	4.86582	0.223754	4.92912	0.257178
1.11029	4.03988	0.006731	4.07592	0.009067	4.10671	0.012383	4.13912	0.014053	4.17277	0.016431	4.21066	0.024867	4.2256	0.03285	4.28231	0.030447	4.32452	0.038625	4.36766	0.046351	4.40928	0.053692	4.4581	0.067012	4.50465	0.077957	4.54664	0.088455	4.59661	0.106804	4.64685	0.124969	4.69776	0.143664	4.75035	0.168583	4.80609	0.193628	4.86283	0.220158	4.92618	0.253257
1.10688	4.03792	0.00643	4.07393	0.00871	4.10465	0.011946	4.13695	0.013549	4.17052	0.015855	4.20833	0.024122	4.2232	0.031951	4.27976	0.029504	4.3219	0.037523	4.36494	0.045076	4.40646	0.052249	4.45524	0.065354	4.50169	0.076079	4.54365	0.086401	4.59363	0.104533	4.6438	0.122419	4.69473	0.140917	4.74734	0.165567	4.80309	0.190355	4.85984	0.216607	4.92323	0.249381
1.1035	4.03599	0.006139	4.07196	0.008363	4.10261	0.01152	4.13481	0.013059	4.16829	0.015294	4.20601	0.023394	4.22081	0.031071	4.27722	0.028581	4.3193	0.036445	4.36224	0.043827	4.40367	0.050835	4.4524	0.063726	4.49875	0.074235	4.54066	0.084382	4.59065	0.102297	4.64075	0.119908	4.69172	0.138209	4.74434	0.162591	4.80009	0.187123	4.85686	0.213098	4.92029	0.24555
1.10013	4.03407	0.005857	4.07001	0.008027	4.10059	0.011106	4.13268	0.012582	4.16609	0.014748	4.20372	0.022683	4.21845	0.03021	4.27471	0.027681	4.31673	0.035389	4.35956	0.042605	4.40089	0.049449	4.44958	0.062128	4.49582	0.072424	4.5377	0.082398	4.5877	0.100097	4.63772	0.117435	4.6887	0.135539	4.74134	0.159656	4.7971	0.183933	4.85389	0.209633	4.91734	0.241764
1.09679	4.03218	0.005584	4.06808	0.0077	4.0986	0.010702	4.13058	0.012118	4.16391	0.014215	4.20145	0.021988	4.21611	0.029367	4.27223	0.026801	4.31417	0.034357	4.3569	0.041407	4.39814	0.048091	4.44678	0.06056	4.49291	0.070645	4.53474	0.080448	4.58475	0.097932	4.6347	0.115	4.68571	0.132909	4.73836	0.15676	4.79412	0.180784	4.85091	0.206211	4.9144	0.238022
1.09347	4.03031	0.00532	4.06618	0.007383	4.09662	0.010309	4.1285	0.011666	4.16175	0.013697	4.1992	0.02131	4.21378	0.028543	4.26976	0.025942	4.31163	0.033347	4.35426	0.040234	4.3954	0.04676	4.44399	0.059021	4.49002	0.068898	4.5318	0.078533	4.58182	0.095802	4.63169	0.112603	4.68272	0.130316	4.73538	0.153904	4.79114	0.177676	4.84794	0.202831	4.91146	0.234323
1.09017	4.02846	0.005065	4.06429	0.007075	4.09466	0.009927	4.12644	0.011226	4.15961	0.013193	4.19697	0.020647	4.21148	0.027736	4.26731	0.025103	4.30912	0.032359	4.35164	0.039087	4.39268	0.045456	4.44122	0.057512	4.48714	0.067184	4.52888	0.07665	4.5789	0.093706	4.62869	0.110242	4.67974	0.127762	4.7324	0.151087	4.78817	0.174609	4.84497	0.199493	4.90852	0.230669
1.08689	4.02662	0.004818	4.06242	0.006776	4.09272	0.009556	4.1244	0.010799	4.15749	0.012702	4.19476	0.02	4.2092	0.026947	4.26489	0.024283	4.30663	0.031392	4.34904	0.037963	4.38998	0.044179	4.43847	0.056031	4.48428	0.0655	4.52597	0.074801	4.57599	0.091645	4.62571	0.107918	4.67677	0.125244	4.72944	0.148309	4.78521	0.171581	4.84201	0.196196	4.90559	0.227057
1.08363	4.02481	0.004579	4.06057	0.006486	4.0908	0.009194	4.12238	0.010383	4.15539	0.012224	4.19257	0.019368	4.20694	0.026175	4.26248	0.023484	4.30415	0.030448	4.34645	0.036863	4.3873	0.042929	4.43574	0.054578	4.48144	0.063848	4.52308	0.072984	4.5731	0.089617	4.62273	0.10563	4.67381	0.122764	4.72649	0.145569	4.78225	0.168593	4.83906	0.192941	4.90265	0.223488
1.08038	4.02302	0.004349	4.05874	0.006205	4.08891	0.008842	4.12038	0.009979	4.15332	0.011759	4.1904	0.018751	4.2047	0.02542	4.2601	0.022703	4.3017	0.029524	4.34389	0.035787	4.38464	0.041704	4.43302	0.053153	4.47861	0.062226	4.5202	0.0712	4.57022	0.087623	4.61977	0.103378	4.67086	0.12032	4.72354	0.142867	4.7793	0.165645	4.83611	0.189727	4.89972	0.219962
1.07716	4.02124	0.004126	4.05693	0.005933	4.08703	0.008501	4.1184	0.009586	4.15126	0.011307	4.18825	0.018148	4.20247	0.024681	4.25774	0.021941	4.29926	0.02862	4.34135	0.034733	4.382	0.040505	4.43032	0.051756	4.4758	0.060635	4.51734	0.069448	4.56736	0.085661	4.61682	0.101162	4.66792	0.117913	4.7206	0.140203	4.77635	0.162735	4.83316	0.186553	4.89679	0.216478
1.07396	4.01949	0.003911	4.05514	0.005669	4.08517	0.008168	4.11644	0.009204	4.14922	0.010868	4.18612	0.017561	4.20027	0.023959	4.25539	0.021198	4.29685	0.027737	4.33883	0.033703	4.37937	0.039331	4.42765	0.050385	4.47301	0.059073	4.51449	0.067727	4.56451	0.083732	4.61388	0.098981	4.66499	0.115541	4.71767	0.137576	4.77342	0.159864	4.83022	0.183419	4.89387	0.213035
1.07078	4.01775	0.003704	4.05336	0.005413	4.08332	0.007845	4.11449	0.008833	4.1472	0.01044	4.18401	0.016987	4.19808	0.023252	4.25307	0.020473	4.29445	0.026874	4.33632	0.032695	4.37677	0.038181	4.42498	0.049042	4.47023	0.05754	4.51166	0.066037	4.56167	0.081835	4.61096	0.096834	4.66208	0.113205	4.71475	0.134986	4.77049	0.157032	4.82728	0.180325	4.89095	0.209634
1.06762	4.01603	0.003504	4.05161	0.005165	4.0815	0.007531	4.11257	0.008472	4.14521	0.010025	4.18192	0.016427	4.19592	0.022562	4.25077	0.019765	4.29208	0.026031	4.33384	0.031708	4.37419	0.037056	4.42234	0.047724	4.46747	0.056037	4.50885	0.064378	4.55885	0.07997	4.60805	0.094721	4.65917	0.110904	4.71184	0.132432	4.76757	0.154237	4.82435	0.177271	4.88803	0.206274
1.06447	4.01433	0.003311	4.04987	0.004925	4.0797	0.007227	4.11067	0.008122	4.14323	0.009621	4.17985	0.015881	4.19377	0.021887	4.24849	0.019076	4.28972	0.025207	4.33138	0.030744	4.37162	0.035955	4.41971	0.046433	4.46473	0.054562	4.50605	0.062749	4.55604	0.078136	4.60515	0.092643	4.65628	0.108638	4.70894	0.129914	4.76465	0.15148	4.82143	0.174256	4.88511	0.202954
1.06135	4.01265	0.003125	4.04815	0.004693	4.07791	0.006931	4.10879	0.007782	4.14127	0.009228	4.17779	0.015348	4.19164	0.021227	4.24623	0.018403	4.28739	0.024401	4.32893	0.029801	4.36907	0.034878	4.4171	0.045167	4.462	0.053115	4.50326	0.06115	4.55325	0.076333	4.60226	0.090598	4.65339	0.106406	4.70605	0.127432	4.76175	0.148759	4.81851	0.171279	4.8822	0.199675
1.05824	4.01098	0.002947	4.04645	0.004468	4.07614	0.006643	4.10693	0.007452	4.13933	0.008847	4.17576	0.014828	4.18953	0.020582	4.24399	0.017748	4.28507	0.023615	4.3265	0.028879	4.36654	0.033824	4.41451	0.043926	4.45929	0.051696	4.5005	0.05958	4.55047	0.074561	4.59939	0.088586	4.65052	0.104208	4.70317	0.124986	4.75885	0.146076	4.8156	0.168341	4.8793	0.196436
1.05515	4.00934	0.002775	4.04477	0.004251	4.07439	0.006364	4.10508	0.007132	4.13741	0.008477	4.17375	0.014321	4.18744	0.019951	4.24176	0.017108	4.28277	0.022847	4.3241	0.027977	4.36403	0.032793	4.41193	0.04271	4.4566	0.050305	4.49775	0.05804	4.5477	0.072819	4.59653	0.086607	4.64766	0.102044	4.70029	0.122575	4.75596	0.143429	4.8127	0.16544	4.87639	0.193236
1.05208	4.00771	0.002609	4.0431	0.004041	4.07266	0.006093	4.10325	0.006822	4.13551	0.008118	4.17175	0.013827	4.18537	0.019335	4.23956	0.016486	4.2805	0.022096	4.32171	0.027096	4.36154	0.031784	4.40937	0.041518	4.45392	0.048941	4.49501	0.056528	4.54495	0.071107	4.59368	0.08466	4.64481	0.099913	4.69743	0.120198	4.75308	0.140818	4.8098	0.162578	4.8735	0.190076
1.04903	4.0061	0.00245	4.04146	0.003837	4.07094	0.00583	4.10144	0.00652	4.13363	0.007769	4.16977	0.013345	4.18331	0.018733	4.23738	0.015879	4.27824	0.021364	4.31934	0.026235	4.35907	0.030798	4.40684	0.040351	4.45126	0.047603	4.49229	0.055045	4.54221	0.069424	4.59084	0.082745	4.64198	0.097815	4.69458	0.117855	4.75021	0.138243	4.80691	0.159752	4.8706	0.186955
1.046	4.0045	0.002298	4.03982	0.003641	4.06924	0.005576	4.09965	0.006228	4.13177	0.007431	4.16781	0.012875	4.18128	0.018146	4.23522	0.015288	4.276	0.020649	4.31699	0.025393	4.35662	0.029834	4.40431	0.039208	4.44862	0.046292	4.48959	0.05359	4.53949	0.067771	4.58802	0.080862	4.63915	0.095749	4.69173	0.115547	4.74734	0.135703	4.80402	0.156964	4.86771	0.183872
1.04299	4.00292	0.002151	4.03821	0.003452	4.06756	0.005329	4.09788	0.005945	4.12992	0.007103	4.16587	0.012418	4.17926	0.017571	4.23307	0.014713	4.27378	0.019951	4.31466	0.024571	4.35418	0.028891	4.40181	0.038087	4.446	0.045007	4.4869	0.052163	4.53678	0.066146	4.58521	0.07901	4.63634	0.093716	4.6889	0.113272	4.74449	0.133198	4.80115	0.154212	4.86483	0.180827
1.03999	4.00136	0.002011	4.03661	0.003269	4.0659	0.005089	4.09612	0.005671	4.1281	0.006784	4.16395	0.011972	4.17725	0.01701	4.23095	0.014152	4.27158	0.01927	4.31234	0.023768	4.35177	0.027969	4.39932	0.03699	4.44339	0.043747	4.48423	0.050763	4.53409	0.06455	4.58242	0.07719	4.63354	0.091715	4.68608	0.111031	4.74164	0.130728	4.79828	0.151497	4.86196	0.177821
1.03701	3.99982	0.001876	4.03503	0.003092	4.06425	0.004857	4.09439	0.005406	4.12629	0.006476	4.16204	0.011537	4.17527	0.016462	4.22884	0.013607	4.26939	0.018606	4.31005	0.022983	4.34937	0.027068	4.39685	0.035916	4.4408	0.042513	4.48157	0.04939	4.53141	0.062982	4.57964	0.075399	4.63075	0.089745	4.68327	0.108822	4.7388	0.128292	4.79542	0.148817	4.85908	0.174852
1.03404	3.99829	0.001747	4.03346	0.002922	4.06262	0.004632	4.09267	0.005149	4.12449	0.006177	4.16016	0.011114	4.1733	0.015928	4.22675	0.013076	4.26723	0.017957	4.30778	0.022217	4.34699	0.026188	4.3944	0.034864	4.43822	0.041304	4.47893	0.048043	4.52874	0.061442	4.57687	0.073639	4.62797	0.087806	4.68046	0.106646	4.73597	0.12589	4.79256	0.146173	4.85621	0.17192
1.0311	3.99678	0.001624	4.03191	0.002758	4.061	0.004414	4.09096	0.0049	4.12272	0.005888	4.15829	0.010702	4.17136	0.015405	4.22469	0.01256	4.26508	0.017325	4.30552	0.021469	4.34462	0.025328	4.39196	0.033835	4.43567	0.040119	4.47631	0.046723	4.52609	0.059929	4.57412	0.071909	4.62521	0.085898	4.67767	0.104503	4.73316	0.123522	4.78971	0.143564	4.85335	0.169025
1.02817	3.99528	0.001506	4.03038	0.002601	4.0594	0.004204	4.08928	0.004659	4.12096	0.005607	4.15643	0.010301	4.16942	0.014896	4.22264	0.012057	4.26295	0.016709	4.30328	0.020739	4.34228	0.024488	4.38954	0.032827	4.43313	0.038958	4.4737	0.045429	4.52346	0.058444	4.57138	0.070209	4.62246	0.08402	4.67489	0.102391	4.73035	0.121187	4.78688	0.14099	4.8505	0.166167
1.02526	3.9938	0.001394	4.02886	0.002449	4.05782	0.004	4.08761	0.004426	4.11923	0.005336	4.1546	0.00991	4.16751	0.014398	4.22061	0.011569	4.26084	0.016108	4.30106	0.020026	4.33996	0.023668	4.38714	0.03184	4.4306	0.037822	4.47111	0.04416	4.52084	0.056985	4.56865	0.068537	4.61972	0.082173	4.67212	0.100311	4.72755	0.118885	4.78404	0.138451	4.84765	0.163345
1.02236	3.99234	0.001287	4.02736	0.002302	4.05626	0.003803	4.08595	0.004201	4.11751	0.005073	4.15278	0.00953	4.16561	0.013913	4.21859	0.011094	4.25875	0.015522	4.29885	0.019331	4.33765	0.022867	4.38476	0.030875	4.4281	0.036709	4.46854	0.042917	4.51823	0.055552	4.56594	0.066895	4.61699	0.080355	4.66937	0.098262	4.72476	0.116616	4.78122	0.135946	4.84481	0.160559
1.01948	3.99089	0.001185	4.02588	0.002162	4.0547	0.003612	4.08432	0.003984	4.1158	0.004819	4.15098	0.00916	4.16373	0.013439	4.2166	0.010632	4.25668	0.014951	4.29667	0.018653	4.33536	0.022085	4.38239	0.029931	4.42561	0.035619	4.46598	0.041698	4.51565	0.054145	4.56324	0.065281	4.61428	0.078567	4.66662	0.096244	4.72198	0.114379	4.77841	0.133475	4.84197	0.157808
1.01662	3.98946	0.001088	4.0244	0.002027	4.05317	0.003428	4.0827	0.003774	4.11411	0.004574	4.14919	0.0088	4.16186	0.012978	4.21462	0.010184	4.25462	0.014394	4.2945	0.017991	4.33309	0.021321	4.38004	0.029007	4.42314	0.034552	4.46344	0.040504	4.51307	0.052765	4.56055	0.063695	4.61157	0.076808	4.66388	0.094257	4.71921	0.112174	4.7756	0.131038	4.83914	0.155093
1.01378	3.98804	0.000996	4.02295	0.001897	4.05165	0.00325	4.0811	0.003571	4.11244	0.004337	4.14742	0.00845	4.16002	0.012527	4.21267	0.009748	4.25258	0.013853	4.29235	0.017345	4.33084	0.020576	4.37771	0.028103	4.42068	0.033508	4.46091	0.039334	4.51051	0.051409	4.55788	0.062137	4.60888	0.075078	4.66116	0.0923	4.71645	0.110001	4.7728	0.128633	4.83632	0.152413
1.01095	3.98664	0.000909	4.02151	0.001773	4.05014	0.003078	4.07951	0.003376	4.11079	0.004108	4.14567	0.00811	4.15818	0.012088	4.21073	0.009325	4.25056	0.013325	4.29023	0.016716	4.3286	0.019849	4.37539	0.027219	4.41824	0.032486	4.4584	0.038188	4.50796	0.050079	4.55523	0.060606	4.60621	0.073376	4.65845	0.090372	4.7137	0.107859	4.77001	0.126262	4.8335	0.149768
1.00813	3.98525	0.000826	4.02008	0.001654	4.04865	0.002912	4.07794	0.003188	4.10915	0.003887	4.14394	0.007779	4.15637	0.011659	4.2088	0.008915	4.24856	0.012811	4.28811	0.016103	4.32639	0.01914	4.3731	0.026355	4.41582	0.031486	4.45591	0.037065	4.50543	0.048774	4.55258	0.059102	4.60355	0.071703	4.65574	0.088475	4.71096	0.105748	4.76724	0.123924	4.8307	0.147157
1.00534	3.98387	0.000748	4.01867	0.00154	4.04718	0.002752	4.07638	0.003006	4.10753	0.003674	4.14222	0.007458	4.15457	0.011242	4.2069	0.008517	4.24657	0.012311	4.28602	0.015505	4.32418	0.018448	4.37081	0.02551	4.41341	0.030507	4.45343	0.035966	4.50292	0.047493	4.54995	0.057626	4.6009	0.070057	4.65305	0.086607	4.70823	0.103668	4.76447	0.121617	4.82789	0.14458
1.00255	3.98252	0.000675	4.01727	0.001431	4.04572	0.002598	4.07484	0.002831	4.10592	0.003468	4.14051	0.007146	4.15279	0.010835	4.20501	0.00813	4.2446	0.011824	4.28394	0.014923	4.322	0.017774	4.36855	0.024684	4.41103	0.02955	4.45097	0.03489	4.50042	0.046236	4.54734	0.056176	4.59826	0.068438	4.65038	0.084768	4.70551	0.101619	4.7617	0.119343	4.8251	0.142036
0.999788	3.98117	0.000605	4.01589	0.001327	4.04427	0.002449	4.07332	0.002663	4.10433	0.00327	4.13882	0.006842	4.15102	0.010438	4.20314	0.007755	4.24265	0.01135	4.28188	0.014355	4.31984	0.017116	4.3663	0.023877	4.40866	0.028614	4.44853	0.033836	4.49793	0.045003	4.54474	0.054752	4.59563	0.066847	4.64771	0.082957	4.7028	0.099599	4.75895	0.1171	4.82231	0.139526
0.997037	3.97984	0.000541	4.01452	0.001228	4.04284	0.002306	4.07181	0.002501	4.10276	0.003079	4.13715	0.006548	4.14927	0.010052	4.20129	0.007392	4.24072	0.01089	4.27983	0.013803	4.31769	0.016475	4.36407	0.023088	4.4063	0.027699	4.4461	0.032805	4.49546	0.043793	4.54216	0.053354	4.59302	0.065283	4.64505	0.081175	4.7001	0.097609	4.75621	0.114889	4.81953	0.13705
0.994301	3.97853	0.00048	4.01317	0.001133	4.04142	0.002168	4.07031	0.002345	4.1012	0.002895	4.1355	0.006262	4.14753	0.009676	4.19946	0.00704	4.2388	0.010442	4.27781	0.013264	4.31556	0.015851	4.36186	0.022318	4.40396	0.026803	4.44369	0.031795	4.493	0.042607	4.53959	0.051981	4.59043	0.063745	4.64241	0.079421	4.69741	0.095648	4.75347	0.112709	4.81676	0.134606
0.991581	3.97722	0.000423	4.01183	0.001043	4.04002	0.002036	4.06883	0.002196	4.09966	0.002719	4.13386	0.005985	4.14581	0.009309	4.19764	0.0067	4.2369	0.010006	4.2758	0.012741	4.31345	0.015243	4.35966	0.021565	4.40164	0.025929	4.4413	0.030808	4.49056	0.041444	4.53703	0.050634	4.58784	0.062234	4.63978	0.077695	4.69474	0.093717	4.75075	0.11056	4.814	0.132194
0.988875	3.97594	0.000371	4.0105	0.000957	4.03863	0.001909	4.06737	0.002053	4.09813	0.002549	4.13223	0.005716	4.14411	0.008952	4.19584	0.00637	4.23502	0.009583	4.27381	0.012231	4.31136	0.01465	4.35748	0.02083	4.39934	0.025073	4.43892	0.029841	4.48814	0.040303	4.53449	0.049311	4.58527	0.060748	4.63716	0.075996	4.69207	0.091815	4.74803	0.108441	4.81124	0.129815
0.986185	3.97466	0.000322	4.00919	0.000875	4.03725	0.001787	4.06592	0.001915	4.09661	0.002386	4.13062	0.005455	4.14242	0.008605	4.19405	0.00605	4.23315	0.009172	4.27183	0.011735	4.30928	0.014073	4.35532	0.020112	4.39705	0.024238	4.43656	0.028896	4.48573	0.039184	4.53196	0.048013	4.58271	0.059288	4.63455	0.074324	4.68942	0.089941	4.74533	0.106352	4.8085	0.127467
0.983509	3.9734	0.000277	4.00789	0.000798	4.03589	0.00167	4.06448	0.001784	4.09512	0.002229	4.12903	0.005202	4.14074	0.008267	4.19229	0.005742	4.2313	0.008773	4.26988	0.011253	4.30722	0.013512	4.35317	0.019412	4.39478	0.023421	4.43421	0.027971	4.48333	0.038088	4.52945	0.046739	4.58017	0.057853	4.63196	0.072679	4.68677	0.088095	4.74264	0.104293	4.80576	0.125151
0.980848	3.97216	0.000236	4.0066	0.000725	4.03454	0.001557	4.06306	0.001658	4.09364	0.002079	4.12745	0.004957	4.13908	0.007939	4.19053	0.005443	4.22947	0.008385	4.26793	0.010784	4.30518	0.012966	4.35104	0.018728	4.39253	0.022624	4.43188	0.027067	4.48095	0.037013	4.52695	0.04549	4.57764	0.056443	4.62937	0.071061	4.68414	0.086277	4.73995	0.102263	4.80303	0.122866
0.978201	3.97092	0.000198	4.00533	0.000656	4.03321	0.00145	4.06166	0.001537	4.09217	0.001936	4.12588	0.00472	4.13744	0.007619	4.1888	0.005155	4.22765	0.008009	4.26601	0.010328	4.30315	0.012434	4.34893	0.018061	4.39029	0.021845	4.42957	0.026183	4.47859	0.03596	4.52447	0.044264	4.57512	0.055058	4.6268	0.069469	4.68152	0.084487	4.73728	0.100263	4.8003	0.120613
0.975569	3.96971	0.000164	4.00407	0.000591	4.03189	0.001347	4.06026	0.001422	4.09072	0.001798	4.12433	0.00449	4.13581	0.007308	4.18708	0.004876	4.22585	0.007644	4.2641	0.009885	4.30114	0.011917	4.34683	0.01741	4.38807	0.021085	4.42727	0.025319	4.47624	0.034928	4.522	0.043061	4.57262	0.053698	4.62425	0.067902	4.67891	0.082724	4.73461	0.098292	4.79759	0.11839
0.972951	3.9685	0.000133	4.00282	0.00053	4.03058	0.001249	4.05888	0.001313	4.08928	0.001667	4.12279	0.004267	4.13419	0.007006	4.18538	0.004607	4.22406	0.00729	4.26221	0.009455	4.29915	0.011415	4.34475	0.016775	4.38586	0.020342	4.42499	0.024475	4.4739	0.033916	4.51954	0.041882	4.57013	0.052361	4.6217	0.066362	4.67631	0.080988	4.73196	0.096349	4.79489	0.116197
0.970347	3.96731	0.000106	4.00159	0.000472	4.02928	0.001155	4.05752	0.001208	4.08785	0.001542	4.12127	0.004052	4.13259	0.006712	4.18369	0.004348	4.22229	0.006947	4.26034	0.009037	4.29718	0.010926	4.34268	0.016156	4.38368	0.019618	4.42272	0.023649	4.47158	0.032926	4.5171	0.040725	4.56765	0.051049	4.61917	0.064847	4.67373	0.079279	4.72931	0.094435	4.79219	0.114035
0.967757	3.96613	8.2e-05	4.00037	0.000419	4.028	0.001065	4.05617	0.001109	4.08644	0.001422	4.11977	0.003844	4.131	0.006427	4.18202	0.004098	4.22054	0.006615	4.25848	0.008632	4.29522	0.010452	4.34063	0.015552	4.3815	0.018911	4.42047	0.022843	4.46928	0.031955	4.51468	0.039591	4.56519	0.04976	4.61665	0.063356	4.67115	0.077596	4.72668	0.092548	4.78951	0.111902
0.965181	3.96496	6.1e-05	3.99916	0.000369	4.02673	0.00098	4.05483	0.001015	4.08505	0.001308	4.11827	0.003643	4.12943	0.00615	4.18037	0.003857	4.2188	0.006293	4.25664	0.008238	4.29328	0.009991	4.3386	0.014964	4.37935	0.018221	4.41824	0.022056	4.46699	0.031005	4.51227	0.038479	4.56274	0.048494	4.61414	0.061891	4.66859	0.07594	4.72406	0.09069	4.78683	0.109799
0.962619	3.96381	4.4e-05	3.99796	0.000322	4.02548	0.000899	4.05351	0.000925	4.08367	0.0012	4.11679	0.003449	4.12787	0.005881	4.17873	0.003625	4.21708	0.005981	4.25481	0.007857	4.29135	0.009543	4.33658	0.014391	4.37721	0.017549	4.41602	0.021287	4.46472	0.030074	4.50987	0.037389	4.56031	0.047251	4.61164	0.06045	4.66603	0.074309	4.72144	0.088859	4.78416	0.107725
0.96007	3.96267	2.9e-05	3.99678	0.000279	4.02423	0.000822	4.0522	0.000841	4.0823	0.001097	4.11533	0.003262	4.12633	0.005619	4.17711	0.003402	4.21538	0.005679	4.253	0.007487	4.28944	0.009109	4.33458	0.013832	4.37509	0.016893	4.41382	0.020536	4.46246	0.029163	4.50749	0.03632	4.55789	0.04603	4.60916	0.059033	4.66349	0.072704	4.71884	0.087055	4.7815	0.10568
0.957536	3.96154	1.8e-05	3.99561	0.00024	4.023	0.000749	4.0509	0.000761	4.08095	0.001	4.11388	0.003081	4.1248	0.005366	4.1755	0.003188	4.21369	0.005387	4.25121	0.007128	4.28755	0.008688	4.3326	0.013289	4.37298	0.016254	4.41164	0.019804	4.46021	0.028271	4.50512	0.035273	4.55548	0.044833	4.60669	0.057641	4.66097	0.071124	4.71625	0.085278	4.77885	0.103663
0.955014	3.96042	9e-06	3.99445	0.000203	4.02178	0.00068	4.04962	0.000685	4.07961	0.000907	4.11244	0.002906	4.12328	0.00512	4.17391	0.002982	4.21201	0.005105	4.24943	0.006781	4.28567	0.008279	4.33063	0.012759	4.37089	0.015631	4.40947	0.019089	4.45798	0.027398	4.50277	0.034247	4.55309	0.043657	4.60423	0.056272	4.65845	0.069569	4.71367	0.083527	4.77621	0.101675
0.952506	3.95932	3e-06	3.9933	0.00017	4.02058	0.000615	4.04835	0.000614	4.07828	0.00082	4.11102	0.002738	4.12178	0.004882	4.17233	0.002784	4.21035	0.004833	4.24767	0.006444	4.28381	0.007883	4.32868	0.012244	4.36882	0.015023	4.40732	0.018391	4.45577	0.026543	4.50044	0.033241	4.5507	0.042503	4.60178	0.054926	4.65594	0.068039	4.7111	0.081803	4.77358	0.099715
0.950011	3.95824	0	3.99217	0.00014	4.01938	0.000554	4.04709	0.000548	4.07697	0.000738	4.1096	0.002576	4.12029	0.004651	4.17077	0.002595	4.20871	0.004569	4.24592	0.006119	4.28197	0.007499	4.32674	0.011742	4.36676	0.014432	4.40518	0.01771	4.45357	0.025707	4.49812	0.032257	4.54834	0.041371	4.59935	0.053603	4.65345	0.066534	4.70854	0.080105	4.77096	0.097783
0.947529	3.95716	0	3.99105	0.000113	4.0182	0.000496	4.04585	0.000486	4.07567	0.000661	4.10821	0.00242	4.11881	0.004427	4.16922	0.002413	4.20708	0.004315	4.24419	0.005804	4.28014	0.007128	4.32482	0.011254	4.36472	0.013856	4.40306	0.017047	4.45139	0.02489	4.49581	0.031292	4.54599	0.04026	4.59693	0.052303	4.65097	0.065053	4.70599	0.078433	4.76835	0.095879
0.94506	3.9561	0	3.98994	9e-05	4.01703	0.000442	4.04462	0.000427	4.07439	0.000589	4.10682	0.002271	4.11735	0.004211	4.16769	0.00224	4.20546	0.00407	4.24247	0.005499	4.27833	0.006768	4.32291	0.01078	4.3627	0.013296	4.40096	0.0164	4.44922	0.02409	4.49352	0.030347	4.54365	0.03917	4.59453	0.051026	4.6485	0.063595	4.70346	0.076787	4.76574	0.094001
0.942604	3.95506	0	3.98884	6.9e-05	4.01587	0.000391	4.0434	0.000374	4.07311	0.000521	4.10545	0.002127	4.1159	0.004001	4.16618	0.002074	4.20387	0.003834	4.24078	0.005205	4.27653	0.00642	4.32102	0.010319	4.36069	0.01275	4.39887	0.015769	4.44706	0.023308	4.49124	0.029423	4.54132	0.038101	4.59213	0.049771	4.64604	0.062162	4.70093	0.075165	4.76315	0.092151
0.940161	3.95402	0	3.98775	5.1e-05	4.01472	0.000344	4.04219	0.000324	4.07186	0.000458	4.1041	0.001988	4.11447	0.003798	4.16468	0.001915	4.20228	0.003606	4.23909	0.00492	4.27475	0.006083	4.31915	0.00987	4.35869	0.012219	4.3968	0.015155	4.44492	0.022543	4.48898	0.028517	4.53901	0.037052	4.58975	0.048538	4.6436	0.060751	4.69842	0.073569	4.76057	0.090327
0.937731	3.953	0	3.98668	3.6e-05	4.01359	0.0003	4.041	0.000278	4.07061	0.000399	4.10275	0.001856	4.11304	0.003602	4.16319	0.001764	4.20071	0.003387	4.23742	0.004646	4.27299	0.005758	4.31729	0.009435	4.35672	0.011703	4.39474	0.014556	4.4428	0.021795	4.48673	0.027631	4.53672	0.036024	4.58739	0.047327	4.64116	0.059364	4.69592	0.071997	4.758	0.08853
0.935313	3.95199	0	3.98562	2.3e-05	4.01246	0.00026	4.03982	0.000235	4.06938	0.000345	4.10142	0.001729	4.11163	0.003412	4.16172	0.001621	4.19916	0.003177	4.23577	0.004381	4.27124	0.005443	4.31545	0.009012	4.35475	0.011201	4.3927	0.013974	4.44069	0.021064	4.48449	0.026764	4.53444	0.035015	4.58503	0.046137	4.63874	0.058	4.69343	0.07045	4.75544	0.086759
0.932908	3.95099	0	3.98456	1.4e-05	4.01135	0.000222	4.03865	0.000197	4.06816	0.000295	4.1001	0.001607	4.11024	0.003229	4.16026	0.001484	4.19762	0.002974	4.23413	0.004126	4.26951	0.00514	4.31362	0.008602	4.35281	0.010714	4.39067	0.013406	4.4386	0.02035	4.48228	0.025915	4.53217	0.034026	4.58269	0.044969	4.63633	0.056658	4.69095	0.068927	4.75289	0.085014
0.930514	3.95	0	3.98353	7e-06	4.01025	0.000188	4.03749	0.000162	4.06695	0.00025	4.09879	0.00149	4.10885	0.003052	4.15882	0.001354	4.19609	0.002779	4.2325	0.00388	4.26779	0.004847	4.3118	0.008203	4.35088	0.01024	4.38866	0.012854	4.43651	0.019653	4.48007	0.025085	4.52991	0.033057	4.58036	0.043822	4.63394	0.055339	4.68848	0.067427	4.75035	0.083295
0.928134	3.94902	0	3.9825	2e-06	4.00916	0.000157	4.03635	0.000131	4.06576	0.000208	4.0975	0.001379	4.10748	0.002881	4.15739	0.001231	4.19458	0.002593	4.2309	0.003644	4.26609	0.004565	4.31001	0.007817	4.34896	0.00978	4.38667	0.012317	4.43445	0.018971	4.47788	0.024272	4.52767	0.032107	4.57804	0.042695	4.63155	0.054042	4.68602	0.065952	4.74782	0.081601
0.925765	3.94805	0	3.98148	0	4.00808	0.000129	4.03522	0.000103	4.06457	0.000171	4.09622	0.001273	4.10612	0.002717	4.15597	0.001115	4.19308	0.002414	4.2293	0.003416	4.2644	0.004293	4.30823	0.007443	4.34706	0.009333	4.38469	0.011794	4.4324	0.018306	4.47571	0.023478	4.52544	0.031176	4.57574	0.041589	4.62918	0.052766	4.68357	0.064499	4.7453	0.079932
0.923408	3.9471	0	3.98048	0	4.00701	0.000104	4.0341	7.9e-05	4.06341	0.000137	4.09495	0.001172	4.10478	0.002558	4.15458	0.001005	4.1916	0.002243	4.22772	0.003197	4.26273	0.004031	4.30646	0.00708	4.34518	0.008899	4.38273	0.011286	4.43037	0.017656	4.47355	0.022702	4.52323	0.030264	4.57345	0.040503	4.62682	0.051513	4.68114	0.06307	4.74279	0.078288
0.921064	3.94615	0	3.97949	0	4.00596	8.2e-05	4.03299	5.8e-05	4.06225	0.000108	4.09369	0.001076	4.10344	0.002405	4.15319	0.000902	4.19013	0.002079	4.22616	0.002987	4.26108	0.003779	4.30471	0.006728	4.34331	0.008478	4.38078	0.010792	4.42834	0.017022	4.47141	0.021943	4.52103	0.02937	4.57118	0.039437	4.62448	0.05028	4.67872	0.061664	4.74029	0.076668
0.918731	3.94521	0	3.97851	0	4.00491	6.2e-05	4.0319	4.1e-05	4.0611	8.2e-05	4.09245	0.000984	4.10212	0.002258	4.15182	0.000805	4.18867	0.001922	4.22461	0.002786	4.25944	0.003537	4.30297	0.006387	4.34146	0.008071	4.37885	0.010312	4.42634	0.016403	4.46928	0.021201	4.51884	0.028494	4.56891	0.038391	4.62214	0.049069	4.67631	0.06028	4.7378	0.075073
0.91641	3.94428	0	3.97755	0	4.00388	4.5e-05	4.03081	2.7e-05	4.05997	6e-05	4.09122	0.000897	4.10081	0.002117	4.15046	0.000714	4.18723	0.001773	4.22307	0.002592	4.25781	0.003304	4.30124	0.006058	4.33962	0.007675	4.37693	0.009846	4.42435	0.015799	4.46716	0.020476	4.51667	0.027637	4.56666	0.037364	4.61982	0.047878	4.67391	0.058919	4.73532	0.073502
0.914101	3.94336	0	3.97659	0	4.00286	3.1e-05	4.02974	1.5e-05	4.05885	4.1e-05	4.08999	0.000815	4.09951	0.001981	4.14912	0.00063	4.18581	0.001631	4.22155	0.002408	4.2562	0.003081	4.29954	0.005739	4.3378	0.007293	4.37503	0.009394	4.42237	0.01521	4.46506	0.019767	4.51452	0.026797	4.56442	0.036356	4.61751	0.046708	4.67152	0.05758	4.73285	0.071955
0.911803	3.94245	0	3.97565	0	4.00184	2e-05	4.02868	7e-06	4.05775	2.6e-05	4.08878	0.000737	4.09823	0.001851	4.14779	0.000551	4.18439	0.001495	4.22004	0.002231	4.2546	0.002867	4.29784	0.005431	4.336	0.006922	4.37315	0.008955	4.42041	0.014636	4.46297	0.019075	4.51237	0.025975	4.5622	0.035368	4.61521	0.045558	4.66914	0.056263	4.7304	0.070432
0.909517	3.94155	0	3.97471	0	4.00084	1.1e-05	4.02764	2e-06	4.05665	1.5e-05	4.08759	0.000664	4.09695	0.001726	4.14647	0.000478	4.18299	0.001367	4.21855	0.002062	4.25302	0.002663	4.29617	0.005134	4.3342	0.006563	4.37128	0.008529	4.41846	0.014076	4.4609	0.0184	4.51024	0.02517	4.55999	0.034398	4.61293	0.044429	4.66678	0.054967	4.72795	0.068931
0.907242	3.94066	0	3.97379	0	3.99985	5e-06	4.0266	0	4.05557	6e-06	4.0864	0.000595	4.09569	0.001606	4.14517	0.00041	4.18161	0.001245	4.21707	0.0019	4.25146	0.002467	4.2945	0.004846	4.33243	0.006216	4.36942	0.008116	4.41653	0.01353	4.45885	0.01774	4.50813	0.024382	4.55779	0.033447	4.61065	0.043319	4.66443	0.053693	4.72552	0.067454
0.904979	3.93977	0	3.97287	0	3.99887	1e-06	4.02559	0	4.05451	2e-06	4.08523	0.000531	4.09444	0.001491	4.14388	0.000348	4.18023	0.001129	4.21561	0.001747	4.24991	0.00228	4.29285	0.004569	4.33067	0.005881	4.36758	0.007716	4.41461	0.012998	4.4568	0.017096	4.50603	0.023611	4.55561	0.032514	4.60839	0.042229	4.66209	0.05244	4.72309	0.066
0.902727	3.9389	0	3.97196	0	3.99791	0	4.02458	0	4.05345	0	4.08407	0.00047	4.0932	0.001381	4.1426	0.000292	4.17887	0.00102	4.21415	0.001601	4.24837	0.002101	4.29122	0.004302	4.32892	0.005557	4.36576	0.007328	4.4127	0.01248	4.45477	0.016468	4.50394	0.022856	4.55344	0.031599	4.60615	0.041159	4.65976	0.051207	4.72068	0.064568
0.900486	3.93803	0	3.97106	0	3.99695	0	4.02358	0	4.05241	0	4.08292	0.000413	4.09198	0.001276	4.14134	0.000241	4.17753	0.000917	4.21272	0.001462	4.24685	0.001931	4.2896	0.004044	4.32719	0.005244	4.36395	0.006953	4.41081	0.011976	4.45276	0.015855	4.50186	0.022118	4.55128	0.030703	4.60391	0.040107	4.65744	0.049996	4.71828	0.063159
0.898255	3.93717	0	3.97018	0	3.99601	0	4.0226	0	4.05139	0	4.08178	0.000361	4.09076	0.001176	4.1401	0.000195	4.1762	0.000821	4.2113	0.00133	4.24534	0.001769	4.28799	0.003796	4.32548	0.004942	4.36215	0.00659	4.40894	0.011485	4.45076	0.015257	4.4998	0.021396	4.54913	0.029823	4.60169	0.039075	4.65514	0.048805	4.71589	0.061772
0.896036	3.93632	0	3.9693	0	3.99508	0	4.02163	0	4.05037	0	4.08065	0.000312	4.08956	0.001081	4.13886	0.000154	4.17488	0.00073	4.20989	0.001206	4.24385	0.001615	4.2864	0.003558	4.32378	0.004651	4.36037	0.006239	4.40708	0.011007	4.44878	0.014674	4.49776	0.02069	4.547	0.028961	4.59948	0.038061	4.65285	0.047634	4.71351	0.060407
0.893828	3.93548	0	3.96843	0	3.99416	0	4.02067	0	4.04937	0	4.07953	0.000268	4.08836	0.000991	4.13764	0.000119	4.17357	0.000645	4.20849	0.001088	4.24237	0.00147	4.28482	0.003328	4.32209	0.004371	4.35861	0.005899	4.40523	0.010542	4.44681	0.014106	4.49572	0.02	4.54488	0.028117	4.59728	0.037065	4.65057	0.046483	4.71114	0.059063
0.891631	3.93464	0	3.96756	0	3.99325	0	4.01972	0	4.04838	0	4.07843	0.000227	4.08718	0.000905	4.13643	8.8e-05	4.17228	0.000566	4.20711	0.000977	4.24091	0.001332	4.28326	0.003108	4.32042	0.004101	4.35686	0.005571	4.4034	0.01009	4.44485	0.013552	4.4937	0.019325	4.54277	0.027289	4.5951	0.036088	4.6483	0.045351	4.70879	0.057741
0.889444	3.93381	0	3.96671	0	3.99234	0	4.01878	0	4.0474	0	4.07733	0.000189	4.08601	0.000823	4.13524	6.2e-05	4.171	0.000493	4.20574	0.000873	4.23946	0.001202	4.28171	0.002897	4.31876	0.003841	4.35512	0.005255	4.40158	0.00965	4.44291	0.013012	4.4917	0.018666	4.54068	0.026478	4.59292	0.035129	4.64604	0.04424	4.70644	0.05644
0.887268	3.933	0	3.96586	0	3.99145	0	4.01785	0	4.04643	0	4.07625	0.000156	4.08485	0.000746	4.13406	4e-05	4.16973	0.000425	4.20439	0.000775	4.23802	0.001079	4.28018	0.002694	4.31712	0.003592	4.3534	0.00495	4.39977	0.009223	4.44098	0.012487	4.48971	0.018021	4.5386	0.025684	4.59077	0.034188	4.64379	0.043147	4.70411	0.05516
0.885102	3.93218	0	3.96502	0	3.99057	0	4.01692	0	4.04547	0	4.07518	0.000125	4.0837	0.000673	4.1329	2.4e-05	4.16848	0.000363	4.20305	0.000684	4.2366	0.000964	4.27865	0.0025	4.3155	0.003352	4.3517	0.004655	4.39798	0.008808	4.43907	0.011975	4.48773	0.017392	4.53654	0.024905	4.58862	0.033264	4.64156	0.042074	4.70179	0.0539
0.882947	3.93138	0	3.96419	0	3.98969	0	4.01601	0	4.04453	0	4.07412	9.9e-05	4.08257	0.000605	4.13174	1.2e-05	4.16724	0.000306	4.20172	0.000599	4.23519	0.000855	4.27715	0.002315	4.31388	0.003122	4.35001	0.004372	4.39621	0.008405	4.43717	0.011477	4.48576	0.016777	4.53448	0.024143	4.58648	0.032358	4.63934	0.041019	4.69947	0.052661
0.880802	3.93058	0	3.96337	0	3.98883	0	4.01511	0	4.04359	0	4.07307	7.5e-05	4.08144	0.00054	4.13061	4e-06	4.16601	0.000254	4.20041	0.000521	4.2338	0.000754	4.27566	0.002138	4.31228	0.002902	4.34833	0.004099	4.39444	0.008013	4.43529	0.010992	4.48381	0.016176	4.53244	0.023397	4.58436	0.031469	4.63713	0.039983	4.69717	0.051443
0.878668	3.92979	0	3.96256	0	3.98797	0	4.01422	0	4.04266	0	4.07203	5.5e-05	4.08033	0.00048	4.12948	0	4.1648	0.000207	4.19911	0.000448	4.23242	0.00066	4.27418	0.001969	4.3107	0.002691	4.34667	0.003836	4.3927	0.007634	4.43342	0.010521	4.48188	0.01559	4.53041	0.022667	4.58225	0.030597	4.63494	0.038965	4.69489	0.050244
0.876544	3.92901	0	3.96175	0	3.98712	0	4.01333	0	4.04174	0	4.071	3.8e-05	4.07922	0.000423	4.12838	0	4.1636	0.000165	4.19782	0.000381	4.23106	0.000573	4.27271	0.001808	4.30913	0.002489	4.34502	0.003584	4.39096	0.007266	4.43156	0.010063	4.47995	0.015018	4.5284	0.021952	4.58016	0.029742	4.63276	0.037966	4.69261	0.049065
0.874429	3.92823	0	3.96095	0	3.98628	0	4.01245	0	4.04083	0	4.06998	2.4e-05	4.07813	0.000371	4.12729	0	4.16241	0.000129	4.19655	0.00032	4.22971	0.000493	4.27126	0.001655	4.30758	0.002297	4.34339	0.003342	4.38924	0.006909	4.42972	0.009617	4.47804	0.01446	4.5264	0.021252	4.57807	0.028903	4.63058	0.036984	4.69034	0.047906
0.872325	3.92746	0	3.96016	0	3.98544	0	4.01159	0	4.03993	0	4.06898	1.4e-05	4.07704	0.000322	4.12621	0	4.16123	9.7e-05	4.19529	0.000265	4.22837	0.000419	4.26982	0.001509	4.30604	0.002113	4.34178	0.00311	4.38753	0.006563	4.4279	0.009184	4.47615	0.013916	4.52441	0.020567	4.576	0.02808	4.62842	0.03602	4.68809	0.046766
0.870231	3.9267	0	3.95937	0	3.98462	0	4.01072	0	4.03903	0	4.06799	6e-06	4.07597	0.000277	4.12515	0	4.16007	7e-05	4.19405	0.000215	4.22705	0.000351	4.26839	0.001371	4.30451	0.001938	4.34017	0.002888	4.38584	0.006228	4.42608	0.008764	4.47426	0.013385	4.52244	0.019897	4.57394	0.027274	4.62628	0.035074	4.68584	0.045646
0.868147	3.92595	0	3.95859	0	3.9838	0	4.00987	0	4.03815	0	4.067	2e-06	4.07491	0.000236	4.1241	0	4.15892	4.7e-05	4.19281	0.000171	4.22574	0.00029	4.26698	0.001241	4.303	0.001772	4.33858	0.002675	4.38416	0.005904	4.42428	0.008355	4.47239	0.012867	4.52047	0.019242	4.57189	0.026483	4.62414	0.034145	4.68361	0.044544
0.866073	3.9252	0	3.95782	0	3.98299	0	4.00903	0	4.03727	0	4.06603	0	4.07386	0.000198	4.12306	0	4.15778	2.9e-05	4.19159	0.000132	4.22445	0.000235	4.26559	0.001118	4.3015	0.001615	4.33701	0.002472	4.3825	0.00559	4.4225	0.007959	4.47054	0.012362	4.51853	0.018602	4.56986	0.025708	4.62202	0.033233	4.6814	0.043461
0.864008	3.92446	0	3.95706	0	3.98219	0	4.00819	0	4.03641	0	4.06508	0	4.07281	0.000164	4.12203	0	4.15666	1.5e-05	4.19039	9.8e-05	4.22316	0.000187	4.2642	0.001002	4.30002	0.001465	4.33545	0.002278	4.38084	0.005287	4.42073	0.007575	4.4687	0.01187	4.51659	0.017975	4.56784	0.024949	4.61991	0.032338	4.67919	0.042397
0.861953	3.92372	0	3.9563	0	3.9814	0	4.00737	0	4.03555	0	4.06413	0	4.07178	0.000133	4.12102	0	4.15555	6e-06	4.18919	6.9e-05	4.2219	0.000144	4.26283	0.000893	4.29855	0.001324	4.3339	0.002093	4.37921	0.004994	4.41897	0.007203	4.46687	0.011391	4.51466	0.017363	4.56583	0.024205	4.61781	0.03146	4.67699	0.041351
0.859908	3.92299	0	3.95555	0	3.98061	0	4.00655	0	4.0347	0	4.0632	0	4.07076	0.000105	4.12001	0	4.15446	1e-06	4.18801	4.6e-05	4.22065	0.000107	4.26147	0.000791	4.29709	0.001191	4.33237	0.001917	4.37758	0.004711	4.41722	0.006842	4.46505	0.010925	4.51275	0.016765	4.56383	0.023476	4.61572	0.030598	4.67481	0.040322
0.857872	3.92227	0	3.9548	0	3.97983	0	4.00573	0	4.03385	0	4.06227	0	4.06975	8.1e-05	4.11902	0	4.15338	0	4.18685	2.7e-05	4.21941	7.5e-05	4.26013	0.000696	4.29565	0.001065	4.33085	0.001749	4.37597	0.004438	4.41549	0.006492	4.46325	0.010471	4.51086	0.01618	4.56185	0.022762	4.61365	0.029753	4.67263	0.039312
0.855846	3.92155	0	3.95407	0	3.97906	0	4.00493	0	4.03302	0	4.06136	0	4.06875	6.1e-05	4.11804	0	4.15231	0	4.1857	1.4e-05	4.21818	4.9e-05	4.2588	0.000608	4.29423	0.000948	4.32935	0.001591	4.37437	0.004175	4.41378	0.006154	4.46146	0.010029	4.50897	0.015609	4.55988	0.022063	4.61158	0.028923	4.67047	0.03832
0.853829	3.92084	0	3.95334	0	3.97829	0	4.00413	0	4.03219	0	4.06045	0	4.06776	4.3e-05	4.11706	0	4.15126	0	4.18456	5e-06	4.21697	2.9e-05	4.25748	0.000526	4.29281	0.000837	4.32786	0.001441	4.37279	0.003921	4.41208	0.005826	4.45968	0.009599	4.5071	0.015051	4.55792	0.021378	4.60953	0.02811	4.66832	0.037345
0.851822	3.92014	0	3.95261	0	3.97753	0	4.00334	0	4.03137	0	4.05956	0	4.06678	2.8e-05	4.1161	0	4.15022	0	4.18344	0	4.21578	1.4e-05	4.25618	0.00045	4.29141	0.000735	4.32639	0.001299	4.37122	0.003677	4.41039	0.00551	4.45792	0.009181	4.50524	0.014506	4.55597	0.020708	4.6075	0.027312	4.66618	0.036387
0.849823	3.91944	0	3.95189	0	3.97678	0	4.00256	0	4.03056	0	4.05867	0	4.06581	1.7e-05	4.11515	0	4.1492	0	4.18233	0	4.2146	5e-06	4.25489	0.000381	4.29003	0.00064	4.32493	0.001165	4.36966	0.003442	4.40871	0.005204	4.45617	0.008774	4.5034	0.013974	4.55404	0.020052	4.60547	0.02653	4.66406	0.035446
0.847834	3.91874	0	3.95118	0	3.97603	0	4.00178	0	4.02976	0	4.05779	0	4.06486	8e-06	4.11421	0	4.14818	0	4.18124	0	4.21344	0	4.25361	0.000318	4.28866	0.000551	4.32348	0.00104	4.36812	0.003216	4.40705	0.004908	4.45444	0.008379	4.50156	0.013456	4.55211	0.01941	4.60346	0.025763	4.66194	0.034523
0.845854	3.91806	0	3.95047	0	3.97529	0	4.00101	0	4.02896	0	4.05693	0	4.06391	3e-06	4.11327	0	4.14718	0	4.18017	0	4.21229	0	4.25235	0.000261	4.2873	0.00047	4.32205	0.000922	4.36659	0.003	4.40541	0.004623	4.45271	0.007996	4.49974	0.012949	4.55021	0.018782	4.60145	0.025011	4.65984	0.033616
0.843883	3.91737	0	3.94977	0	3.97456	0	4.00025	0	4.02817	0	4.05607	0	4.06297	0	4.11235	0	4.14619	0	4.1791	0	4.21116	0	4.2511	0.00021	4.28596	0.000396	4.32063	0.000812	4.36507	0.002792	4.40377	0.004348	4.451	0.007623	4.49793	0.012455	4.54831	0.018167	4.59946	0.024274	4.65775	0.032725
0.841921	3.9167	0	3.94908	0	3.97383	0	3.99949	0	4.02739	0	4.05522	0	4.06205	0	4.11143	0	4.14521	0	4.17806	0	4.21005	0	4.24986	0.000165	4.28463	0.000329	4.31923	0.00071	4.36356	0.002593	4.40215	0.004083	4.44931	0.007262	4.49614	0.011974	4.54643	0.017566	4.59749	0.023552	4.65567	0.031851
0.839968	3.91603	0	3.94839	0	3.97311	0	3.99874	0	4.02661	0	4.05437	0	4.06114	0	4.11052	0	4.14424	0	4.17702	0	4.20895	0	4.24863	0.000125	4.28331	0.000268	4.31783	0.000615	4.36207	0.002402	4.40055	0.003828	4.44762	0.006911	4.49436	0.011504	4.54455	0.016978	4.59552	0.022845	4.6536	0.030992
0.838024	3.91536	0	3.94771	0	3.9724	0	3.998	0	4.02584	0	4.05354	0	4.06024	0	4.10963	0	4.14328	0	4.17599	0	4.20786	0	4.24742	9.1e-05	4.28201	0.000214	4.31646	0.000528	4.36059	0.00222	4.39895	0.003583	4.44595	0.006571	4.49259	0.011047	4.54269	0.016403	4.59357	0.022151	4.65154	0.03015
0.836088	3.91471	0	3.94703	0	3.97169	0	3.99726	0	4.02508	0	4.05271	0	4.05935	0	4.10874	0	4.14233	0	4.17498	0	4.20679	0	4.24623	6.3e-05	4.28073	0.000166	4.3151	0.000447	4.35913	0.002045	4.39737	0.003347	4.44429	0.006241	4.49083	0.010601	4.54085	0.015841	4.59163	0.021472	4.6495	0.029323
0.834162	3.91405	0	3.94636	0	3.97099	0	3.99653	0	4.02432	0	4.05189	0	4.05846	0	4.10785	0	4.14139	0	4.17398	0	4.20573	0	4.24504	4e-05	4.27945	0.000125	4.31375	0.000374	4.35768	0.00188	4.39581	0.003121	4.44265	0.005922	4.48909	0.010167	4.53901	0.015292	4.5897	0.020807	4.64746	0.028512
0.832244	3.9134	0	3.94569	0	3.9703	0	3.99581	0	4.02357	0	4.05108	0	4.05759	0	4.10698	0	4.14046	0	4.17298	0	4.20468	0	4.24388	2.2e-05	4.27819	8.9e-05	4.31241	0.000308	4.35624	0.001722	4.39425	0.002904	4.44102	0.005613	4.48735	0.009744	4.53719	0.014755	4.58778	0.020156	4.64544	0.027717
0.830334	3.91276	0	3.94503	0	3.96961	0	3.99509	0	4.02283	0	4.05028	0	4.05673	0	4.10612	0	4.13954	0	4.172	0	4.20364	0	4.24272	1e-05	4.27695	6e-05	4.31109	0.000249	4.35481	0.001571	4.39271	0.002695	4.4394	0.005314	4.48563	0.009333	4.53538	0.014231	4.58587	0.019519	4.64343	0.026936
0.828433	3.91212	0	3.94437	0	3.96892	0	3.99438	0	4.0221	0	4.04948	0	4.05588	0	4.10526	0	4.13862	0	4.17103	0	4.20262	0	4.24158	2e-06	4.27572	3.7e-05	4.30979	0.000196	4.3534	0.001429	4.39119	0.002496	4.43779	0.005024	4.48393	0.008932	4.53358	0.013719	4.58398	0.018895	4.64144	0.02617
0.826541	3.91149	0	3.94373	0	3.96824	0	3.99368	0	4.02137	0	4.04869	0	4.05503	0	4.10441	0	4.13772	0	4.17007	0	4.2016	0	4.24045	0	4.2745	1.9e-05	4.30849	0.00015	4.352	0.001294	4.38967	0.002306	4.4362	0.004745	4.48223	0.008543	4.53179	0.013219	4.5821	0.018284	4.63945	0.02542
0.824657	3.91086	0	3.94308	0	3.96757	0	3.99297	0	4.02064	0	4.04791	0	4.05419	0	4.10357	0	4.13683	0	4.16911	0	4.2006	0	4.23935	0	4.2733	7e-06	4.30722	0.00011	4.35061	0.001167	4.38817	0.002124	4.43462	0.004475	4.48055	0.008164	4.53002	0.012731	4.58023	0.017687	4.63747	0.024683
0.822781	3.91024	0	3.94244	0	3.9669	0	3.99228	0	4.01992	0	4.04713	0	4.05336	0	4.10274	0	4.13594	0	4.16817	0	4.1996	0	4.23826	0	4.27212	1e-06	4.30595	7.6e-05	4.34924	0.001047	4.38669	0.001951	4.43305	0.004215	4.47888	0.007796	4.52825	0.012254	4.57837	0.017102	4.63551	0.023962
0.820914	3.90962	0	3.94181	0	3.96624	0	3.99159	0	4.01921	0	4.04636	0	4.05254	0	4.10191	0	4.13506	0	4.16724	0	4.19862	0	4.23718	0	4.27095	0	4.30471	4.9e-05	4.34788	0.000934	4.38521	0.001786	4.43149	0.003963	4.47722	0.007439	4.5265	0.01179	4.57653	0.016531	4.63356	0.023254
0.819055	3.90901	0	3.94118	0	3.96558	0	3.99091	0	4.01851	0	4.0456	0	4.05173	0	4.10109	0	4.13419	0	4.16631	0	4.19764	0	4.23611	0	4.26981	0	4.30347	2.8e-05	4.34653	0.000828	4.38375	0.001629	4.42995	0.003721	4.47558	0.007092	4.52477	0.011337	4.5747	0.015971	4.63162	0.022561
0.817204	3.9084	0	3.94055	0	3.96493	0	3.99023	0	4.01781	0	4.04485	0	4.05092	0	4.10028	0	4.13333	0	4.1654	0	4.19668	0	4.23506	0	4.26867	0	4.30225	1.3e-05	4.34519	0.00073	4.38231	0.001481	4.42842	0.003488	4.47394	0.006755	4.52304	0.010895	4.57287	0.015425	4.62969	0.021881
0.815361	3.90779	0	3.93993	0	3.96429	0	3.98956	0	4.01711	0	4.0441	0	4.05012	0	4.09948	0	4.13248	0	4.16449	0	4.19572	0	4.23402	0	4.26756	0	4.30105	4e-06	4.34387	0.000638	4.38087	0.00134	4.4269	0.003264	4.47232	0.006428	4.52133	0.010464	4.57106	0.014891	4.62777	0.021216
0.813526	3.9072	0	3.93932	0	3.96365	0	3.9889	0	4.01642	0	4.04336	0	4.04933	0	4.09868	0	4.13163	0	4.16359	0	4.19478	0	4.23299	0	4.26645	0	4.29986	0	4.34256	0.000552	4.37945	0.001207	4.4254	0.003048	4.47072	0.006111	4.51962	0.010044	4.56927	0.014369	4.62587	0.020563
0.811699	3.9066	0	3.93871	0	3.96301	0	3.98823	0	4.01574	0	4.04262	0	4.04855	0	4.09789	0	4.13079	0	4.1627	0	4.19384	0	4.23198	0	4.26536	0	4.2987	0	4.34126	0.000474	4.37805	0.001082	4.42391	0.002841	4.46912	0.005804	4.51793	0.009635	4.56748	0.013858	4.62398	0.019925
0.80988	3.90601	0	3.93811	0	3.96238	0	3.98758	0	4.01506	0	4.04189	0	4.04777	0	4.09711	0	4.12996	0	4.16182	0	4.19291	0	4.23097	0	4.26428	0	4.29755	0	4.33997	0.000402	4.37665	0.000964	4.42242	0.002643	4.46753	0.005506	4.51626	0.009237	4.56571	0.01336	4.6221	0.019299
0.808069	3.90543	0	3.9375	0	3.96176	0	3.98693	0	4.01439	0	4.04117	0	4.047	0	4.09633	0	4.12914	0	4.16095	0	4.192	0	4.22997	0	4.26322	0	4.29641	0	4.3387	0.000336	4.37527	0.000854	4.42096	0.002452	4.46596	0.005218	4.51459	0.008849	4.56395	0.012874	4.62022	0.018687
0.806266	3.90485	0	3.93691	0	3.96113	0	3.98629	0	4.01372	0	4.04045	0	4.04624	0	4.09556	0	4.12832	0	4.16009	0	4.19109	0	4.22899	0	4.26216	0	4.29529	0	4.33744	0.000276	4.3739	0.000751	4.4195	0.00227	4.4644	0.004939	4.51294	0.008471	4.5622	0.012399	4.61837	0.018087
0.804471	3.90427	0	3.93632	0	3.96052	0	3.98565	0	4.01306	0	4.03974	0	4.04548	0	4.0948	0	4.12752	0	4.15923	0	4.19018	0	4.22801	0	4.26112	0	4.29418	0	4.3362	0.000223	4.37254	0.000656	4.41806	0.002096	4.46286	0.004669	4.51129	0.008104	4.56046	0.011935	4.61652	0.017501
0.802683	3.9037	0	3.93573	0	3.95991	0	3.98501	0	4.01241	0	4.03904	0	4.04473	0	4.09404	0	4.12671	0	4.15838	0	4.18929	0	4.22705	0	4.26009	0	4.29309	0	4.33496	0.000175	4.3712	0.000567	4.41663	0.00193	4.46132	0.004408	4.50966	0.007747	4.55873	0.011483	4.61468	0.016926
0.800903	3.90313	0	3.93515	0	3.9593	0	3.98438	0	4.01176	0	4.03834	0	4.04399	0	4.09329	0	4.12592	0	4.15754	0	4.18841	0	4.22609	0	4.25907	0	4.29201	0	4.33374	0.000134	4.36987	0.000485	4.41521	0.001772	4.4598	0.004157	4.50804	0.0074	4.55701	0.011041	4.61286	0.016365
0.799131	3.90257	0	3.93457	0	3.9587	0	3.98376	0	4.01111	0	4.03765	0	4.04326	0	4.09255	0	4.12513	0	4.15671	0	4.18753	0	4.22515	0	4.25806	0	4.29094	0	4.33254	9.8e-05	4.36856	0.00041	4.4138	0.001621	4.45829	0.003914	4.50644	0.007062	4.55531	0.010611	4.61105	0.015815
0.797366	3.90201	0	3.934	0	3.95811	0	3.98314	0	4.01047	0	4.03696	0	4.04253	0	4.09181	0	4.12435	0	4.15588	0	4.18666	0	4.22421	0	4.25706	0	4.28988	0	4.33134	6.8e-05	4.36725	0.000342	4.41241	0.001478	4.45679	0.003679	4.50484	0.006734	4.55362	0.010191	4.60925	0.015278
0.795609	3.90145	0	3.93343	0	3.95751	0	3.98252	0	4.00984	0	4.03628	0	4.0418	0	4.09108	0	4.12358	0	4.15506	0	4.1858	0	4.22328	0	4.25607	0	4.28884	0	4.33016	4.4e-05	4.36596	0.00028	4.41103	0.001342	4.4553	0.003453	4.50326	0.006416	4.55194	0.009782	4.60746	0.014753
0.793859	3.9009	0	3.93287	0	3.95693	0	3.98191	0	4.00921	0	4.0356	0	4.04108	0	4.09035	0	4.12281	0	4.15425	0	4.18495	0	4.22236	0	4.25509	0	4.2878	0	4.32899	2.5e-05	4.36469	0.000225	4.40966	0.001214	4.45382	0.003236	4.50169	0.006107	4.55027	0.009384	4.60568	0.014239
0.792116	3.90036	0	3.93231	0	3.95634	0	3.98131	0	4.00858	0	4.03493	0	4.04037	0	4.08964	0	4.12205	0	4.15344	0	4.1841	0	4.22145	0	4.25412	0	4.28678	0	4.32784	1.1e-05	4.36342	0.000176	4.40831	0.001092	4.45236	0.003027	4.50012	0.005808	4.54861	0.008995	4.60391	0.013737
0.790381	3.89982	0	3.93175	0	3.95576	0	3.98071	0	4.00796	0	4.03427	0	4.03967	0	4.08892	0	4.1213	0	4.15265	0	4.18327	0	4.22055	0	4.25315	0	4.28576	0	4.3267	3e-06	4.36217	0.000133	4.40696	0.000978	4.45091	0.002826	4.49858	0.005517	4.54697	0.008617	4.60216	0.013247
0.788653	3.89928	0	3.9312	0	3.95519	0	3.98011	0	4.00735	0	4.03361	0	4.03897	0	4.08821	0	4.12055	0	4.15186	0	4.18244	0	4.21966	0	4.2522	0	4.28476	0	4.32558	0	4.36094	9.7e-05	4.40563	0.000871	4.44947	0.002633	4.49704	0.005236	4.54533	0.00825	4.60042	0.012768
0.786933	3.89874	0	3.93065	0	3.95462	0	3.97952	0	4.00674	0	4.03295	0	4.03827	0	4.08751	0	4.11981	0	4.15107	0	4.18161	0	4.21877	0	4.25126	0	4.28376	0	4.32447	0	4.35971	6.6e-05	4.40431	0.00077	4.44804	0.002447	4.49551	0.004963	4.54371	0.007892	4.59868	0.0123
0.78522	3.89821	0	3.93011	0	3.95406	0	3.97893	0	4.00613	0	4.03231	0	4.03759	0	4.08682	0	4.11907	0	4.15029	0	4.1808	0	4.2179	0	4.25033	0	4.28278	0	4.32338	0	4.35851	4.2e-05	4.403	0.000676	4.44662	0.00227	4.494	0.004699	4.5421	0.007543	4.59696	0.011843
0.783513	3.89769	0	3.92957	0	3.9535	0	3.97835	0	4.00553	0	4.03166	0	4.0369	0	4.08613	0	4.11834	0	4.14952	0	4.17999	0	4.21703	0	4.2494	0	4.28181	0	4.32231	0	4.35731	2.3e-05	4.4017	0.000589	4.44522	0.0021	4.4925	0.004444	4.5405	0.007205	4.59525	0.011398
0.781814	3.89717	0	3.92904	0	3.95294	0	3.97777	0	4.00493	0	4.03102	0	4.03623	0	4.08544	0	4.11762	0	4.14876	0	4.17919	0	4.21617	0	4.24849	0	4.28084	0	4.32124	0	4.35613	1e-05	4.40042	0.000509	4.44382	0.001938	4.49101	0.004197	4.53891	0.006876	4.59356	0.010963
0.780122	3.89665	0	3.92851	0	3.95239	0	3.9772	0	4.00434	0	4.03039	0	4.03556	0	4.08476	0	4.1169	0	4.148	0	4.17839	0	4.21532	0	4.24758	0	4.27989	0	4.32019	0	4.35496	2e-06	4.39915	0.000434	4.44244	0.001783	4.48953	0.003959	4.53734	0.006556	4.59187	0.010538
0.778437	3.89613	0	3.92798	0	3.95184	0	3.97663	0	4.00375	0	4.02976	0	4.03489	0	4.08409	0	4.11619	0	4.14725	0	4.1776	0	4.21447	0	4.24668	0	4.27894	0	4.31915	0	4.35381	0	4.39789	0.000366	4.44107	0.001635	4.48806	0.003729	4.53577	0.006246	4.59019	0.010124
0.776759	3.89562	0	3.92746	0	3.95129	0	3.97606	0	4.00317	0	4.02914	0	4.03423	0	4.08342	0	4.11549	0	4.1465	0	4.17682	0	4.21363	0	4.24579	0	4.278	0	4.31813	0	4.35268	0	4.39665	0.000304	4.43971	0.001495	4.4866	0.003507	4.53422	0.005945	4.58853	0.009721
0.775088	3.89511	0	3.92693	0	3.95075	0	3.9755	0	4.00259	0	4.02852	0	4.03358	0	4.08275	0	4.11479	0	4.14576	0	4.17605	0	4.2128	0	4.2449	0	4.27707	0	4.31711	0	4.35157	0	4.39541	0.000248	4.43837	0.001361	4.48515	0.003293	4.53267	0.005653	4.58688	0.009328
0.773424	3.89461	0	3.92642	0	3.95022	0	3.97495	0	4.00202	0	4.0279	0	4.03293	0	4.0821	0	4.11409	0	4.14503	0	4.17528	0	4.21198	0	4.24403	0	4.27616	0	4.3161	0	4.35047	0	4.39419	0.000198	4.43703	0.001235	4.48372	0.003086	4.53114	0.005369	4.58523	0.008945
0.771766	3.89411	0	3.92591	0	3.94968	0	3.97439	0	4.00145	0	4.02729	0	4.03228	0	4.08144	0	4.11341	0	4.14431	0	4.17452	0	4.21116	0	4.24316	0	4.27524	0	4.31511	0	4.34938	0	4.39298	0.000154	4.43571	0.001115	4.4823	0.002888	4.52962	0.005095	4.5836	0.008571
0.770115	3.89361	0	3.9254	0	3.94916	0	3.97384	0	4.00088	0	4.02669	0	4.03164	0	4.08079	0	4.11272	0	4.14358	0	4.17376	0	4.21035	0	4.2423	0	4.27434	0	4.31412	0	4.3483	0	4.39178	0.000116	4.4344	0.001003	4.48089	0.002697	4.52811	0.004829	4.58199	0.008208
0.768471	3.89312	0	3.92489	0	3.94863	0	3.9733	0	4.00032	0	4.02609	0	4.03101	0	4.08015	0	4.11204	0	4.14287	0	4.17301	0	4.20955	0	4.24145	0	4.27344	0	4.31315	0	4.34724	0	4.3906	8.3e-05	4.4331	0.000896	4.47949	0.002514	4.52662	0.004571	4.58038	0.007854
0.766834	3.89263	0	3.92439	0	3.94811	0	3.97276	0	3.99976	0	4.02549	0	4.03038	0	4.07951	0	4.11137	0	4.14216	0	4.17227	0	4.20876	0	4.24061	0	4.27256	0	4.31218	0	4.34619	0	4.38943	5.6e-05	4.43181	0.000797	4.4781	0.002338	4.52513	0.004322	4.57878	0.00751
0.765203	3.89214	0	3.92389	0	3.94759	0	3.97222	0	3.99921	0	4.0249	0	4.02975	0	4.07888	0	4.1107	0	4.14145	0	4.17153	0	4.20797	0	4.23977	0	4.27168	0	4.31123	0	4.34515	0	4.38827	3.4e-05	4.43053	0.000703	4.47672	0.00217	4.52365	0.004081	4.57719	0.007176
0.763579	3.89166	0	3.9234	0	3.94708	0	3.97169	0	3.99866	0	4.02431	0	4.02914	0	4.07825	0	4.11004	0	4.14076	0	4.1708	0	4.20719	0	4.23894	0	4.27081	0	4.31028	0	4.34412	0	4.38712	1.8e-05	4.42927	0.000616	4.47535	0.002008	4.52219	0.003849	4.57562	0.00685
0.761962	3.89118	0	3.92291	0	3.94657	0	3.97116	0	3.99811	0	4.02373	0	4.02852	0	4.07763	0	4.10939	0	4.14006	0	4.17007	0	4.20641	0	4.23811	0	4.26994	0	4.30934	0	4.3431	0	4.38599	7e-06	4.42801	0.000535	4.47399	0.001854	4.52074	0.003624	4.57406	0.006534
0.760351	3.89071	0	3.92242	0	3.94606	0	3.97064	0	3.99757	0	4.02315	0	4.02791	0	4.07701	0	4.10874	0	4.13938	0	4.16935	0	4.20564	0	4.2373	0	4.26909	0	4.30841	0	4.34209	0	4.38487	1e-06	4.42677	0.000461	4.47265	0.001707	4.51929	0.003407	4.5725	0.006227
0.758746	3.89023	0	3.92194	0	3.94556	0	3.97012	0	3.99703	0	4.02258	0	4.02731	0	4.07639	0	4.10809	0	4.1387	0	4.16864	0	4.20488	0	4.23649	0	4.26824	0	4.30749	0	4.34109	0	4.38377	0	4.42554	0.000392	4.47132	0.001566	4.51786	0.003199	4.57096	0.005929
0.757148	3.88977	0	3.92146	0	3.94506	0	3.9696	0	3.9965	0	4.02201	0	4.0267	0	4.07578	0	4.10745	0	4.13802	0	4.16793	0	4.20412	0	4.23569	0	4.2674	0	4.30658	0	4.3401	0	4.38269	0	4.42432	0.000329	4.46999	0.001432	4.51644	0.002997	4.56943	0.00564
0.755557	3.8893	0	3.92098	0	3.94457	0	3.96908	0	3.99597	0	4.02144	0	4.02611	0	4.07518	0	4.10681	0	4.13735	0	4.16723	0	4.20338	0	4.23489	0	4.26656	0	4.30568	0	4.33912	0	4.38161	0	4.42311	0.000272	4.46868	0.001305	4.51503	0.002804	4.56791	0.005359
0.753971	3.88884	0	3.92051	0	3.94408	0	3.96857	0	3.99544	0	4.02088	0	4.02552	0	4.07458	0	4.10618	0	4.13668	0	4.16653	0	4.20263	0	4.2341	0	4.26574	0	4.30478	0	4.33815	0	4.38056	0	4.42192	0.000221	4.46738	0.001185	4.51364	0.002618	4.5664	0.005087
0.752392	3.88838	0	3.92004	0	3.94359	0	3.96807	0	3.99492	0	4.02033	0	4.02493	0	4.07398	0	4.10555	0	4.13602	0	4.16584	0	4.20189	0	4.23332	0	4.26492	0	4.30389	0	4.33719	0	4.37951	0	4.42073	0.000175	4.46609	0.001071	4.51225	0.002439	4.5649	0.004823
0.750819	3.88792	0	3.91957	0	3.9431	0	3.96757	0	3.9944	0	4.01977	0	4.02435	0	4.07339	0	4.10493	0	4.13537	0	4.16515	0	4.20116	0	4.23254	0	4.2641	0	4.30302	0	4.33624	0	4.37848	0	4.41956	0.000135	4.46481	0.000963	4.51087	0.002267	4.56341	0.004568
0.749252	3.88747	0	3.91911	0	3.94262	0	3.96706	0	3.99389	0	4.01922	0	4.02377	0	4.0728	0	4.10431	0	4.13471	0	4.16447	0	4.20043	0	4.23177	0	4.2633	0	4.30215	0	4.3353	0	4.37745	0	4.4184	0.0001	4.46355	0.000862	4.50951	0.002103	4.56194	0.004321
0.747692	3.88702	0	3.91865	0	3.94214	0	3.96657	0	3.99338	0	4.01868	0	4.02319	0	4.07222	0	4.1037	0	4.13407	0	4.1638	0	4.19972	0	4.23101	0	4.2625	0	4.30128	0	4.33437	0	4.37644	0	4.41725	7.1e-05	4.46229	0.000767	4.50815	0.001945	4.56047	0.004082
0.746138	3.88657	0	3.91819	0	3.94167	0	3.96608	0	3.99287	0	4.01814	0	4.02262	0	4.07164	0	4.10309	0	4.13343	0	4.16312	0	4.199	0	4.23025	0	4.26171	0	4.30043	0	4.33344	0	4.37544	0	4.41612	4.6e-05	4.46104	0.000678	4.50681	0.001795	4.55902	0.003851
0.744589	3.88612	0	3.91774	0	3.9412	0	3.96559	0	3.99237	0	4.0176	0	4.02206	0	4.07107	0	4.10249	0	4.13279	0	4.16246	0	4.19829	0	4.2295	0	4.26092	0	4.29958	0	4.33253	0	4.37445	0	4.41499	2.7e-05	4.45981	0.000594	4.50548	0.001651	4.55757	0.003628
0.743047	3.88568	0	3.91729	0	3.94073	0	3.9651	0	3.99187	0	4.01707	0	4.0215	0	4.0705	0	4.10189	0	4.13216	0	4.1618	0	4.19759	0	4.22876	0	4.26014	0	4.29874	0	4.33162	0	4.37347	0	4.41388	1.3e-05	4.45859	0.000517	4.50415	0.001514	4.55614	0.003413
0.741511	3.88525	0	3.91684	0	3.94026	0	3.96462	0	3.99137	0	4.01654	0	4.02094	0	4.06993	0	4.10129	0	4.13153	0	4.16114	0	4.19689	0	4.22802	0	4.25936	0	4.2979	0	4.33072	0	4.3725	0	4.41278	4e-06	4.45737	0.000445	4.50284	0.001384	4.55472	0.003205
0.739981	3.88481	0	3.91639	0	3.9398	0	3.96414	0	3.99087	0	4.01601	0	4.02039	0	4.06937	0	4.1007	0	4.13091	0	4.16049	0	4.1962	0	4.22728	0	4.2586	0	4.29708	0	4.32983	0	4.37153	0	4.4117	0	4.45617	0.00038	4.50154	0.00126	4.55331	0.003005
0.738456	3.88438	0	3.91595	0	3.93934	0	3.96367	0	3.99038	0	4.01549	0	4.01984	0	4.06881	0	4.10011	0	4.1303	0	4.15985	0	4.19551	0	4.22656	0	4.25784	0	4.29626	0	4.32895	0	4.37058	0	4.41063	0	4.45498	0.000319	4.50025	0.001143	4.5519	0.002813
0.736938	3.88395	0	3.91551	0	3.93889	0	3.96319	0	3.9899	0	4.01497	0	4.01929	0	4.06826	0	4.09953	0	4.12968	0	4.15921	0	4.19483	0	4.22583	0	4.25708	0	4.29545	0	4.32807	0	4.36964	0	4.40958	0	4.4538	0.000265	4.49897	0.001032	4.55051	0.002627
0.735426	3.88352	0	3.91507	0	3.93843	0	3.96272	0	3.98942	0	4.01446	0	4.01875	0	4.06771	0	4.09896	0	4.12907	0	4.15857	0	4.19415	0	4.22512	0	4.25633	0	4.29464	0	4.3272	0	4.3687	0	4.40854	0	4.45263	0.000215	4.49771	0.000927	4.54913	0.002449
0.733919	3.8831	0	3.91464	0	3.93798	0	3.96226	0	3.98894	0	4.01395	0	4.01821	0	4.06716	0	4.09838	0	4.12847	0	4.15794	0	4.19348	0	4.22441	0	4.25559	0	4.29384	0	4.32634	0	4.36778	0	4.40751	0	4.45148	0.000171	4.49645	0.000828	4.54777	0.002278

## Sheet: 5H-B
%Optical Constants
%Energy (eV)	n: (0,-1)	k: (0,-1)	n: (0,-0.9)	k: (0,-0.9)	n: (0,-0.8)	k: (0,-0.8)	n: (0,-0.7)	k: (0,-0.7)	n: (0,-0.6)	k: (0,-0.6)	n: (0,-0.5)	k: (0,-0.5)	n: (0,-0.4)	k: (0,-0.4)	n: (0,-0.3)	k: (0,-0.3)	n: (0,-0.2)	k: (0,-0.2)	n: (0,-0.1)	k: (0,-0.1)	n: (0,0)	k: (0,0)	n: (0,0.1)	k: (0,0.1)	n: (0,0.2)	k: (0,0.2)	n: (0,0.3)	k: (0,0.3)	n: (0,0.4)	k: (0,0.4)	n: (0,0.5)	k: (0,0.5)	n: (0,0.6)	k: (0,0.6)	n: (0,0.7)	k: (0,0.7)	n: (0,0.8)	k: (0,0.8)	n: (0,0.9)	k: (0,0.9)	n: (0,1)	k: (0,1)
6.49135	1.05933	2.63565	1.06012	2.62986	1.06153	2.62748	1.06492	2.6184	1.06522	2.61486	1.06726	2.6038	1.06742	2.59876	1.07865	2.60232	1.08577	2.59882	1.08264	2.58246	1.0796	2.56688	1.09473	2.57118	1.09761	2.5633	1.10855	2.57575	1.10342	2.56488	1.09257	2.54129	1.10161	2.5485	1.12523	2.59346	1.10819	2.5591	1.09104	2.52122	1.09486	2.52291
6.43789	1.08119	2.66004	1.08186	2.65391	1.08326	2.65147	1.08657	2.64215	1.08675	2.63828	1.08867	2.62703	1.08872	2.6218	1.10001	2.62507	1.10708	2.62125	1.1037	2.60469	1.10035	2.58876	1.11557	2.59279	1.11826	2.58465	1.12931	2.59685	1.12395	2.58592	1.11266	2.56206	1.12167	2.56897	1.14572	2.61346	1.1281	2.579	1.11041	2.54117	1.11418	2.54269
6.3853	1.10341	2.68428	1.10394	2.67783	1.10534	2.67531	1.10856	2.66575	1.10861	2.66154	1.11041	2.65009	1.11034	2.64468	1.12167	2.64765	1.12869	2.64352	1.12505	2.62675	1.12139	2.61048	1.13668	2.61422	1.13918	2.60582	1.15033	2.61777	1.14474	2.60677	1.13299	2.58267	1.14196	2.58926	1.16645	2.63327	1.14823	2.59872	1.12999	2.56095	1.13369	2.5623
6.33356	1.12599	2.70838	1.12637	2.70159	1.12777	2.69901	1.13088	2.68919	1.1308	2.68463	1.13246	2.67299	1.13228	2.66739	1.14365	2.67006	1.1506	2.66561	1.14669	2.64864	1.1427	2.63202	1.15805	2.63548	1.16035	2.62682	1.1716	2.63851	1.16576	2.62745	1.15356	2.60309	1.16248	2.60938	1.18739	2.6529	1.16857	2.61827	1.14978	2.58055	1.15341	2.58173
6.28265	1.14892	2.73233	1.14916	2.72519	1.15054	2.72254	1.15354	2.71246	1.15332	2.70756	1.15484	2.69572	1.15453	2.68993	1.16593	2.69229	1.1728	2.68752	1.16861	2.67034	1.16428	2.65338	1.17969	2.65654	1.18178	2.64763	1.19312	2.65906	1.18704	2.64793	1.17436	2.62333	1.18322	2.62931	1.20856	2.67233	1.18912	2.63762	1.16977	2.59997	1.17332	2.60098
6.23254	1.17222	2.75612	1.17229	2.74864	1.17367	2.7459	1.17655	2.73557	1.17617	2.73032	1.17754	2.71828	1.1771	2.7123	1.18852	2.71433	1.19531	2.70924	1.19083	2.69186	1.18615	2.67456	1.20161	2.67742	1.20347	2.66824	1.2149	2.67941	1.20856	2.66823	1.1954	2.64339	1.20419	2.64905	1.22994	2.69157	1.20988	2.6568	1.18996	2.61922	1.19344	2.62005
6.18323	1.19589	2.77974	1.19578	2.77191	1.19714	2.76909	1.19989	2.75849	1.19935	2.75289	1.20056	2.74064	1.19999	2.73448	1.21142	2.73619	1.21811	2.73077	1.21334	2.71318	1.20829	2.69554	1.22379	2.6981	1.22542	2.68867	1.23693	2.69956	1.23033	2.68833	1.21667	2.66325	1.22539	2.6686	1.25155	2.71061	1.23085	2.67578	1.21036	2.63827	1.21375	2.63894
6.13469	1.21992	2.80319	1.21963	2.795	1.22098	2.7921	1.22359	2.78123	1.22287	2.77528	1.22392	2.76282	1.22319	2.75646	1.23464	2.75785	1.24122	2.7521	1.23614	2.73431	1.23071	2.71633	1.24624	2.71858	1.24763	2.70889	1.25921	2.71951	1.25235	2.70823	1.23817	2.68292	1.24681	2.68795	1.27337	2.72945	1.25203	2.69456	1.23095	2.65714	1.23425	2.65764
6.08689	1.24433	2.82645	1.24384	2.81791	1.24517	2.81492	1.24763	2.80378	1.24673	2.79747	1.2476	2.7848	1.24672	2.77826	1.25816	2.77931	1.26462	2.77322	1.25923	2.75523	1.25341	2.73692	1.26896	2.73886	1.27009	2.72891	1.28174	2.73925	1.27461	2.72792	1.25991	2.70239	1.26846	2.7071	1.29541	2.74808	1.27341	2.71315	1.25175	2.67582	1.25495	2.67614
6.03984	1.26911	2.84952	1.26841	2.84062	1.26971	2.83755	1.27202	2.82613	1.27093	2.81946	1.27161	2.80658	1.27057	2.79984	1.28199	2.80056	1.28833	2.79413	1.28261	2.77595	1.27638	2.75731	1.29194	2.75892	1.29281	2.74871	1.30452	2.75877	1.29712	2.7474	1.28188	2.72165	1.29032	2.72605	1.31767	2.76649	1.295	2.73154	1.27274	2.6943	1.27584	2.69445
5.9935	1.29427	2.8724	1.29335	2.86314	1.29462	2.85997	1.29676	2.84827	1.29546	2.84124	1.29595	2.82814	1.29475	2.82122	1.30614	2.82159	1.31234	2.81482	1.30629	2.79645	1.29964	2.77748	1.3152	2.77877	1.31579	2.7683	1.32755	2.77808	1.31987	2.76667	1.30409	2.7407	1.31241	2.74478	1.34015	2.7847	1.3168	2.74972	1.29394	2.71258	1.29693	2.71257
5.94787	1.3198	2.89507	1.31865	2.88544	1.3199	2.88218	1.32185	2.87019	1.32033	2.86281	1.32062	2.84949	1.31924	2.84238	1.3306	2.84241	1.33665	2.83529	1.33025	2.81673	1.32316	2.79743	1.33872	2.79839	1.33902	2.78767	1.35083	2.79716	1.34286	2.78572	1.32652	2.75955	1.33472	2.76331	1.36283	2.80268	1.3388	2.76768	1.31533	2.73066	1.31821	2.73048
5.90292	1.34572	2.91752	1.34431	2.90753	1.34553	2.90417	1.3473	2.89189	1.34554	2.88415	1.34561	2.87061	1.34406	2.86332	1.35537	2.86299	1.36125	2.85553	1.3545	2.83678	1.34697	2.81716	1.3625	2.81778	1.3625	2.80682	1.37435	2.81601	1.36609	2.80454	1.34918	2.77817	1.35724	2.78161	1.38573	2.82044	1.361	2.78544	1.33691	2.74853	1.33967	2.74819
5.85864	1.37201	2.93976	1.37035	2.92939	1.37153	2.92594	1.3731	2.91337	1.3711	2.90526	1.37094	2.89149	1.3692	2.88402	1.38046	2.88333	1.38616	2.87552	1.37905	2.85659	1.37105	2.83665	1.38655	2.83694	1.38624	2.82573	1.39812	2.83463	1.38956	2.82313	1.37207	2.79657	1.37998	2.7997	1.40883	2.83796	1.3834	2.80297	1.35869	2.7662	1.36132	2.76568
5.81502	1.39869	2.96176	1.39675	2.95102	1.3979	2.94747	1.39925	2.9346	1.39699	2.92612	1.3966	2.91214	1.39466	2.90448	1.40585	2.90343	1.41137	2.89527	1.40388	2.87616	1.3954	2.85591	1.41087	2.85586	1.41023	2.8444	1.42213	2.85301	1.41327	2.84149	1.39519	2.81475	1.40294	2.81756	1.43215	2.85526	1.40599	2.82029	1.38066	2.78365	1.38316	2.78297
5.77204	1.42575	2.98351	1.42352	2.97241	1.42463	2.96875	1.42575	2.95558	1.42323	2.94674	1.42259	2.93253	1.42045	2.9247	1.43155	2.92328	1.43687	2.91477	1.429	2.89549	1.42003	2.87493	1.43544	2.87453	1.43447	2.86284	1.44639	2.87114	1.43722	2.85961	1.41853	2.83269	1.42611	2.83518	1.45566	2.87232	1.42879	2.83738	1.40282	2.80088	1.40518	2.80004
5.72969	1.4532	3.00502	1.45067	2.99355	1.45172	2.98977	1.45261	2.97631	1.4498	2.9671	1.44891	2.95267	1.44655	2.94466	1.45756	2.94287	1.46267	2.93401	1.4544	2.91456	1.44492	2.8937	1.46027	2.89296	1.45895	2.88102	1.47088	2.88902	1.4614	2.87748	1.44209	2.8504	1.44949	2.85258	1.47938	2.88913	1.45177	2.85424	1.42516	2.81789	1.42738	2.8169
5.68796	1.48104	3.02626	1.47818	3.01442	1.47919	3.01054	1.47982	2.99677	1.47671	2.9872	1.47555	2.97254	1.47298	2.96435	1.48388	2.96219	1.48877	2.95297	1.48009	2.93337	1.47009	2.91221	1.48536	2.91112	1.48368	2.89895	1.49561	2.90664	1.48581	2.8951	1.46587	2.86786	1.47307	2.86973	1.5033	2.9057	1.47495	2.87086	1.4477	2.83468	1.44976	2.83353
5.64682	1.50925	3.04723	1.50607	3.03502	1.50702	3.03103	1.50739	3.01695	1.50396	3.00702	1.50253	2.99214	1.49972	2.98377	1.51051	2.98123	1.51515	2.97167	1.50606	2.95191	1.49552	2.93046	1.51071	2.92902	1.50865	2.91662	1.52058	2.924	1.51045	2.91247	1.48987	2.88508	1.49687	2.88664	1.52742	2.92202	1.49831	2.88725	1.47041	2.85125	1.47232	2.84993
5.60628	1.53786	3.06792	1.53432	3.05534	1.53521	3.05123	1.5353	3.03685	1.53155	3.02655	1.52983	3.01145	1.52679	3.00291	1.53744	3	1.54183	2.99008	1.53232	2.97017	1.52122	2.94844	1.53631	2.94665	1.53387	2.93403	1.54577	2.94109	1.53532	2.92957	1.51408	2.90205	1.52087	2.9033	1.55173	2.93809	1.52187	2.9034	1.49331	2.86758	1.49505	2.86611
5.5663	1.56685	3.08832	1.56295	3.07537	1.56377	3.07114	1.56357	3.05646	1.55948	3.0458	1.55745	3.03047	1.55417	3.02177	1.56467	3.01847	1.5688	3.0082	1.55885	2.98815	1.54718	2.96615	1.56215	2.964	1.55932	2.95116	1.5712	2.95791	1.56041	2.94641	1.53851	2.91877	1.54507	2.91971	1.57623	2.9539	1.5456	2.9193	1.51638	2.88368	1.51795	2.88206
5.52689	1.59623	3.10842	1.59194	3.09509	1.59269	3.09075	1.59219	3.07576	1.58774	3.06474	1.5854	3.04919	1.58186	3.04033	1.59221	3.03664	1.59605	3.02603	1.58566	3.00584	1.57341	2.98358	1.58825	2.98106	1.58501	2.96802	1.59685	2.97445	1.58572	2.96298	1.56315	2.93522	1.56947	2.93586	1.60092	2.96944	1.56952	2.93495	1.53964	2.89954	1.54103	2.89777
5.48804	1.62599	3.1282	1.6213	3.11451	1.62198	3.11004	1.62115	3.09475	1.61633	3.08337	1.61366	3.0676	1.60987	3.05858	1.62004	3.0545	1.62358	3.04354	1.61274	3.02323	1.59989	3.00072	1.61459	2.99784	1.61093	2.98459	1.62272	2.99071	1.61126	2.97927	1.58799	2.95141	1.59406	2.95174	1.6258	2.98471	1.59361	2.95035	1.56306	2.91515	1.56427	2.91323
5.44972	1.65613	3.14766	1.65102	3.1336	1.65162	3.12901	1.65046	3.11342	1.64525	3.10168	1.64224	3.08569	1.63818	3.07651	1.64816	3.07206	1.6514	3.06075	1.64009	3.04032	1.62662	3.01756	1.64118	3.01433	1.63708	3.00088	1.64882	3.00668	1.63701	2.99527	1.61304	2.96733	1.61885	2.96737	1.65086	2.99972	1.61788	2.9655	1.58665	2.93052	1.58768	2.92846
5.41193	1.68666	3.16678	1.68111	3.15236	1.68163	3.14765	1.68012	3.13175	1.6745	3.11966	1.67114	3.10345	1.6668	3.09413	1.67658	3.08928	1.67949	3.07763	1.6677	3.05709	1.65361	3.0341	1.668	3.03051	1.66346	3.01687	1.67513	3.02235	1.66297	3.01099	1.63829	2.98297	1.64383	2.98272	1.67609	3.01444	1.64232	2.98038	1.61042	2.94565	1.61125	2.94345
5.37466	1.71756	3.18555	1.71156	3.17077	1.71199	3.16594	1.71011	3.14974	1.70407	3.13729	1.70035	3.12088	1.69573	3.11141	1.70528	3.10618	1.70785	3.09419	1.69558	3.07354	1.68085	3.05033	1.69505	3.04638	1.69006	3.03256	1.70166	3.03772	1.68914	3.02642	1.66374	2.99834	1.66899	2.9978	1.7015	3.02889	1.66693	2.995	1.63435	2.96052	1.63497	2.95818
5.3379	1.74884	3.20396	1.74237	3.18884	1.7427	3.18387	1.74044	3.16737	1.73397	3.15458	1.72987	3.13796	1.72495	3.12835	1.73426	3.12273	1.73649	3.11041	1.72372	3.08967	1.70833	3.06625	1.72234	3.06194	1.71687	3.04795	1.72839	3.05279	1.71551	3.04155	1.68938	3.01342	1.69433	3.01259	1.72709	3.04305	1.6917	3.00935	1.65844	2.97513	1.65885	2.97266
5.30164	1.78049	3.222	1.77354	3.20653	1.77376	3.20144	1.7711	3.18464	1.76418	3.17151	1.75969	3.15469	1.75447	3.14494	1.76353	3.13894	1.76538	3.12629	1.75212	3.10547	1.73605	3.08185	1.74986	3.07718	1.74391	3.06303	1.75533	3.06754	1.74208	3.05638	1.71522	3.02821	1.71986	3.02711	1.75284	3.05692	1.71664	3.02342	1.68268	2.98949	1.68289	2.98688
5.26586	1.81252	3.23966	1.80506	3.22385	1.80517	3.21862	1.80209	3.20153	1.7947	3.18808	1.78981	3.17105	1.78428	3.16118	1.79307	3.15479	1.79454	3.14181	1.78076	3.12092	1.76401	3.09711	1.77759	3.09209	1.77115	3.07778	1.78246	3.08198	1.76886	3.07089	1.74124	3.04271	1.74556	3.04133	1.77875	3.0705	1.74173	3.03722	1.70709	3.00358	1.70707	3.00085
5.23056	1.84491	3.25692	1.83692	3.24078	1.83692	3.23542	1.83341	3.21804	1.82553	3.20426	1.82022	3.18704	1.81438	3.17704	1.82289	3.17027	1.82396	3.15697	1.80965	3.13602	1.7922	3.11205	1.80555	3.10667	1.7986	3.09222	1.8098	3.0961	1.79582	3.0851	1.76744	3.0569	1.77143	3.05527	1.80482	3.08379	1.76698	3.05075	1.73164	3.0174	1.7314	3.01455
5.19573	1.87766	3.27378	1.86913	3.25731	1.869	3.25182	1.86505	3.23415	1.85666	3.22005	1.85092	3.20265	1.84475	3.19253	1.85296	3.18538	1.85362	3.17177	1.83878	3.15077	1.82062	3.12664	1.83371	3.12091	1.82625	3.10633	1.83732	3.10989	1.82297	3.09898	1.79383	3.0708	1.79746	3.06891	1.83105	3.09677	1.79238	3.06399	1.75635	3.03096	1.75587	3.02799
5.16135	1.91077	3.29021	1.90168	3.27342	1.90142	3.2678	1.897	3.24986	1.88809	3.23545	1.88191	3.21786	1.87541	3.20764	1.8833	3.20011	1.88353	3.18619	1.86815	3.16516	1.84926	3.14088	1.86209	3.13481	1.8541	3.1201	1.86503	3.12334	1.85031	3.11255	1.82039	3.08439	1.82366	3.08224	1.85742	3.10945	1.81792	3.07694	1.78119	3.04424	1.78048	3.04116
5.12743	1.94424	3.30622	1.93456	3.28912	1.93416	3.28337	1.92926	3.26515	1.91981	3.25044	1.91318	3.23267	1.90633	3.22235	1.91389	3.21445	1.91368	3.20023	1.89775	3.17917	1.87811	3.15477	1.89067	3.14836	1.88214	3.13354	1.89292	3.13646	1.87782	3.12578	1.84711	3.09767	1.85002	3.09528	1.88394	3.12182	1.8436	3.08961	1.80618	3.05725	1.80523	3.05406
5.09395	1.97805	3.32178	1.96776	3.30438	1.96723	3.2985	1.96183	3.28001	1.95182	3.26501	1.94472	3.24707	1.93753	3.23666	1.94473	3.22839	1.94406	3.21388	1.92758	3.19281	1.90718	3.1683	1.91944	3.16154	1.91037	3.14663	1.92099	3.14924	1.90551	3.13869	1.87401	3.11063	1.87654	3.108	1.9106	3.13389	1.86943	3.10198	1.8313	3.06998	1.8301	3.06669
5.0609	2.0122	3.33688	2.00129	3.31919	2.00061	3.31318	1.99469	3.29444	1.98411	3.27915	1.97653	3.26106	1.96898	3.25055	1.97581	3.24193	1.97466	3.22713	1.95762	3.20606	1.93646	3.18146	1.94841	3.17437	1.93877	3.15937	1.94922	3.16166	1.93336	3.15125	1.90106	3.12327	1.9032	3.12042	1.9374	3.14563	1.89538	3.11405	1.85656	3.08242	1.8551	3.07904
5.02827	2.04669	3.35151	2.03514	3.33355	2.03429	3.3274	2.02784	3.30842	2.01667	3.29285	2.00859	3.27461	2.00068	3.26403	2.00713	3.25505	2.00549	3.23998	1.98788	3.21893	1.96593	3.19425	1.97756	3.18683	1.96735	3.17176	1.97763	3.17374	1.96138	3.16347	1.92827	3.13559	1.93	3.13252	1.96433	3.15706	1.92147	3.12583	1.88195	3.09458	1.88023	3.09111
4.99606	2.0815	3.36566	2.06929	3.34744	2.06827	3.34116	2.06127	3.32193	2.0495	3.30611	2.04091	3.28773	2.03262	3.27708	2.03867	3.26775	2.03653	3.25241	2.01834	3.23139	1.9956	3.20665	2.00689	3.19892	1.99611	3.18378	2.00619	3.18546	1.98956	3.17535	1.95563	3.14758	1.95695	3.14429	1.99138	3.16817	1.94768	3.1373	1.90746	3.10646	1.90547	3.10289
4.96426	2.11663	3.37932	2.10374	3.36084	2.10255	3.35444	2.09498	3.33498	2.08258	3.31891	2.07347	3.30039	2.06481	3.28969	2.07044	3.28002	2.06777	3.26443	2.049	3.24345	2.02546	3.21868	2.0364	3.21062	2.02502	3.19545	2.0349	3.19682	2.01788	3.18687	1.98313	3.15923	1.98403	3.15575	2.01855	3.17895	1.974	3.14847	1.93309	3.11804	1.93083	3.1144
4.93285	2.15206	3.39248	2.13848	3.37376	2.13711	3.36723	2.12895	3.34755	2.11591	3.33125	2.10626	3.31261	2.09722	3.30186	2.10241	3.29185	2.09921	3.27602	2.07986	3.2551	2.05549	3.23031	2.06607	3.22194	2.0541	3.20674	2.06376	3.20781	2.04636	3.19804	2.01078	3.17055	2.01123	3.16688	2.04583	3.1894	2.00045	3.15933	1.95883	3.12933	1.95629	3.12561
4.90185	2.1878	3.40511	2.1735	3.38618	2.17194	3.37952	2.16318	3.35964	2.14948	3.34311	2.13929	3.32436	2.12985	3.31357	2.13459	3.30324	2.13084	3.28718	2.11089	3.26633	2.0857	3.24154	2.0959	3.23288	2.08332	3.21766	2.09275	3.21843	2.07497	3.20885	2.03855	3.18153	2.03857	3.17768	2.07323	3.19952	2.027	3.16987	1.98469	3.14032	1.98187	3.13654
4.87122	2.22383	3.41722	2.20879	3.39808	2.20703	3.3913	2.19766	3.37122	2.18329	3.35448	2.17253	3.33564	2.1627	3.32482	2.16697	3.31418	2.16265	3.2979	2.14211	3.27714	2.11608	3.25237	2.12588	3.24342	2.11269	3.2282	2.12188	3.22868	2.10371	3.2193	2.06646	3.19217	2.06601	3.18815	2.10073	3.20931	2.05365	3.18011	2.01065	3.15101	2.00754	3.14717
4.84098	2.26015	3.42878	2.24435	3.40946	2.24238	3.40256	2.23238	3.3823	2.21731	3.36537	2.20598	3.34644	2.19575	3.33561	2.19953	3.32466	2.19464	3.30817	2.17349	3.28752	2.14662	3.2628	2.156	3.25356	2.14219	3.23835	2.15114	3.23855	2.13258	3.22937	2.09449	3.20246	2.09357	3.19828	2.12832	3.21877	2.0804	3.19003	2.03671	3.16141	2.03331	3.15751
4.81111	2.29673	3.43979	2.28016	3.4203	2.27798	3.41329	2.26732	3.39286	2.25155	3.37575	2.23963	3.35675	2.22899	3.34591	2.23227	3.33467	2.22679	3.318	2.20503	3.29747	2.1773	3.2728	2.18627	3.2633	2.17183	3.24812	2.18051	3.24804	2.16157	3.23908	2.12263	3.21239	2.12124	3.20807	2.15601	3.22788	2.10725	3.19963	2.06287	3.17149	2.05918	3.16755
4.7816	2.33357	3.45024	2.31621	3.4306	2.3138	3.42347	2.30248	3.40289	2.28598	3.38563	2.27348	3.36657	2.26242	3.35574	2.26518	3.34421	2.2591	3.32736	2.23672	3.30697	2.20813	3.2824	2.21666	3.27263	2.20158	3.2575	2.21	3.25714	2.19067	3.24842	2.15089	3.22198	2.14901	3.21752	2.18378	3.23665	2.13419	3.20891	2.08912	3.18128	2.08512	3.17729
4.75245	2.37066	3.46011	2.35249	3.44034	2.34985	3.43311	2.33785	3.41239	2.32061	3.39499	2.3075	3.37588	2.29603	3.36507	2.29825	3.35328	2.29155	3.33627	2.26856	3.31603	2.2391	3.29157	2.24718	3.28154	2.23146	3.26649	2.23959	3.26585	2.21988	3.25737	2.17924	3.23121	2.17687	3.22662	2.21164	3.24508	2.16121	3.21786	2.11545	3.19075	2.11116	3.18673
4.72365	2.40798	3.4694	2.38899	3.44952	2.38611	3.44218	2.3734	3.42134	2.35542	3.40382	2.34169	3.38469	2.32979	3.3739	2.33146	3.36186	2.32413	3.3447	2.30052	3.32464	2.27019	3.30031	2.27781	3.29004	2.26144	3.27507	2.26928	3.27418	2.24919	3.26595	2.2077	3.24007	2.20482	3.23538	2.23956	3.25317	2.1883	3.22649	2.14187	3.19992	2.13727	3.19587
4.69519	2.44552	3.47809	2.42569	3.45813	2.42257	3.45069	2.40915	3.42975	2.39039	3.41213	2.37603	3.39298	2.36372	3.38224	2.36481	3.36995	2.35684	3.35267	2.33262	3.33279	2.3014	3.30862	2.30854	3.29812	2.29152	3.28326	2.29905	3.2821	2.27859	3.27414	2.23624	3.24858	2.23286	3.24379	2.26755	3.2609	2.21547	3.2348	2.16836	3.20877	2.16344	3.20471
4.66708	2.48328	3.48617	2.46259	3.46615	2.45921	3.45861	2.44506	3.43759	2.42552	3.41989	2.41053	3.40075	2.39778	3.39006	2.39829	3.37755	2.38967	3.36015	2.36483	3.34049	2.33272	3.31649	2.33937	3.30578	2.32169	3.29104	2.32891	3.28963	2.30807	3.28194	2.26487	3.25672	2.26097	3.25185	2.29561	3.26829	2.2427	3.24277	2.19493	3.21731	2.18969	3.21324
4.6393	2.52122	3.49364	2.49966	3.47358	2.49602	3.46596	2.48113	3.44487	2.4608	3.42711	2.44515	3.40798	2.43197	3.39737	2.43189	3.38464	2.42261	3.36716	2.39714	3.34772	2.36414	3.32393	2.37029	3.31301	2.35194	3.29841	2.35885	3.29676	2.33763	3.28936	2.29357	3.26449	2.28914	3.25955	2.32371	3.27533	2.27	3.25042	2.22156	3.22553	2.216	3.22146
4.61184	2.55935	3.50048	2.5369	3.48041	2.53298	3.4727	2.51734	3.45157	2.4962	3.43377	2.4799	3.41469	2.46629	3.40415	2.46559	3.39123	2.45563	3.37367	2.42954	3.35448	2.39565	3.33092	2.40129	3.31982	2.38227	3.30537	2.38884	3.30349	2.36726	3.29639	2.32235	3.27189	2.31738	3.2669	2.35186	3.28201	2.29734	3.25773	2.24825	3.23344	2.24237	3.22937
4.58471	2.59764	3.50669	2.5743	3.48663	2.57009	3.47885	2.55368	3.45769	2.53173	3.43988	2.51476	3.42085	2.5007	3.41041	2.49939	3.39732	2.48875	3.3797	2.46203	3.36077	2.42724	3.33747	2.43236	3.32619	2.41267	3.31191	2.4189	3.30981	2.39695	3.30302	2.35118	3.27892	2.34568	3.2739	2.38006	3.28835	2.32474	3.26471	2.27499	3.24103	2.26879	3.23698
4.5579	2.63607	3.51226	2.61182	3.49224	2.60733	3.48439	2.59013	3.46323	2.56736	3.44543	2.54971	3.42647	2.53522	3.41614	2.53326	3.40289	2.52193	3.38523	2.4946	3.36658	2.4589	3.34356	2.46349	3.33212	2.44313	3.31805	2.449	3.31573	2.42669	3.30925	2.38008	3.28558	2.37402	3.28053	2.40829	3.29432	2.35217	3.27136	2.30178	3.2483	2.29525	3.24427
4.53139	2.67464	3.51717	2.64947	3.49723	2.64468	3.48931	2.62669	3.46817	2.60308	3.45041	2.58475	3.43154	2.56982	3.42133	2.56721	3.40794	2.55518	3.39027	2.52723	3.37192	2.49063	3.34921	2.49467	3.33762	2.47364	3.32376	2.47915	3.32124	2.45648	3.31509	2.40902	3.29187	2.40241	3.28681	2.43654	3.29995	2.37965	3.27767	2.32862	3.25525	2.32176	3.25125
4.50519	2.71333	3.52143	2.68722	3.50158	2.68213	3.49361	2.66334	3.47252	2.63887	3.45481	2.61986	3.43606	2.60449	3.42599	2.60121	3.41248	2.58847	3.39481	2.55991	3.37678	2.52241	3.3544	2.52589	3.34268	2.50419	3.32906	2.50933	3.32634	2.4863	3.32054	2.438	3.29777	2.43083	3.29272	2.46482	3.30521	2.40715	3.28365	2.35549	3.26188	2.3483	3.25792
4.47929	2.75211	3.52503	2.72506	3.50531	2.71966	3.49728	2.70005	3.47626	2.67473	3.45864	2.65502	3.44002	2.63921	3.4301	2.63526	3.41649	2.6218	3.39884	2.59263	3.38115	2.55423	3.35913	2.55715	3.3473	2.53477	3.33393	2.53953	3.33103	2.51616	3.32558	2.46702	3.3033	2.45928	3.29827	2.49311	3.31012	2.43468	3.28929	2.3824	3.26818	2.37487	3.26427
4.45368	2.79097	3.52795	2.76297	3.50839	2.75725	3.50033	2.73682	3.4794	2.71064	3.46189	2.69023	3.44342	2.67398	3.43367	2.66935	3.41997	2.65517	3.40238	2.62538	3.38504	2.58608	3.36341	2.58843	3.35148	2.56538	3.33839	2.56975	3.3353	2.54603	3.33022	2.49606	3.30845	2.48776	3.30346	2.52141	3.31468	2.46222	3.29459	2.40933	3.27417	2.40146	3.27031
4.42837	2.8299	3.53021	2.80094	3.51083	2.7949	3.50274	2.77363	3.48192	2.74658	3.46455	2.72547	3.44626	2.70878	3.43669	2.70345	3.42293	2.68854	3.40541	2.65815	3.38844	2.61795	3.36722	2.61973	3.35521	2.596	3.34242	2.59997	3.33917	2.57592	3.33446	2.52512	3.31322	2.51625	3.30829	2.54971	3.31888	2.48978	3.29956	2.43628	3.27983	2.42808	3.27604
4.40333	2.86886	3.53178	2.83895	3.51262	2.83257	3.50451	2.81047	3.48384	2.78254	3.46664	2.76072	3.44854	2.74359	3.43916	2.73756	3.42537	2.72192	3.40793	2.69094	3.39136	2.64984	3.37058	2.65103	3.3585	2.62663	3.34603	2.6302	3.34262	2.60582	3.3383	2.55419	3.31762	2.54474	3.31275	2.578	3.32272	2.51734	3.30418	2.46325	3.28517	2.45471	3.28145
4.37858	2.90786	3.53266	2.87698	3.51376	2.87026	3.50564	2.84732	3.48514	2.81851	3.46813	2.79598	3.45025	2.77841	3.44108	2.77167	3.42727	2.75529	3.40994	2.72371	3.39378	2.68173	3.37347	2.68232	3.36135	2.65726	3.34921	2.66041	3.34566	2.63571	3.34173	2.58327	3.32163	2.57324	3.31685	2.60628	3.3262	2.5449	3.30848	2.49023	3.29018	2.48134	3.28655
4.3541	2.94686	3.53287	2.91501	3.51425	2.90795	3.50612	2.88416	3.48582	2.85446	3.46903	2.83122	3.4514	2.81322	3.44244	2.80576	3.42864	2.78864	3.41145	2.75648	3.39572	2.71361	3.3759	2.7136	3.36375	2.68787	3.35197	2.69061	3.34829	2.66559	3.34477	2.61234	3.32526	2.60173	3.32058	2.63454	3.32933	2.57245	3.31243	2.51721	3.29487	2.50798	3.29133
4.3299	2.98586	3.53238	2.95302	3.51408	2.94562	3.50596	2.92097	3.48589	2.89039	3.46935	2.86643	3.45197	2.84801	3.44326	2.83981	3.42949	2.82195	3.41245	2.78921	3.39717	2.74547	3.37787	2.74485	3.36571	2.71846	3.35431	2.72077	3.35051	2.69545	3.3474	2.6414	3.32851	2.63021	3.32396	2.66277	3.3321	2.59999	3.31604	2.54418	3.29924	2.53461	3.2958
4.30596	3.02482	3.5312	2.99101	3.51326	2.98325	3.50516	2.95775	3.48534	2.92627	3.46907	2.90161	3.45198	2.88275	3.44352	2.87383	3.4298	2.85522	3.41295	2.82192	3.39813	2.7773	3.37937	2.77607	3.36722	2.74903	3.35622	2.7509	3.35232	2.72528	3.34963	2.67044	3.33138	2.65867	3.32697	2.69097	3.33453	2.62751	3.31932	2.57115	3.30328	2.56124	3.29996
4.28228	3.06373	3.52933	3.02895	3.51177	3.02083	3.5037	2.99446	3.48416	2.9621	3.46821	2.93672	3.45142	2.91745	3.44323	2.90778	3.42959	2.88843	3.41294	2.85457	3.39861	2.80909	3.38042	2.80724	3.3683	2.77955	3.35771	2.78098	3.35372	2.75507	3.35146	2.69946	3.33388	2.6871	3.32962	2.71912	3.33659	2.655	3.32227	2.5981	3.307	2.58785	3.3038
4.25886	3.10256	3.52676	3.06681	3.50963	3.05833	3.5016	3.03111	3.48238	2.99785	3.46676	2.97176	3.4503	2.95207	3.44238	2.94167	3.42885	2.92157	3.41242	2.88716	3.3986	2.84083	3.38101	2.83836	3.36893	2.81002	3.35878	2.81102	3.35471	2.78482	3.35289	2.72844	3.33599	2.71549	3.3319	2.74723	3.33831	2.68246	3.32488	2.62503	3.3104	2.61444	3.30733
4.2357	3.14132	3.52351	3.10459	3.50683	3.09575	3.49886	3.06766	3.47997	3.03352	3.46472	3.00672	3.44861	2.98662	3.44099	2.97547	3.42758	2.95463	3.4114	2.91968	3.3981	2.87251	3.38113	2.86942	3.36912	2.84044	3.35943	2.84098	3.35529	2.81452	3.35393	2.75738	3.33773	2.74384	3.33383	2.77529	3.33967	2.70989	3.32715	2.65194	3.31348	2.64101	3.31054
4.21278	3.17995	3.51957	3.14227	3.50338	3.13305	3.49547	3.10411	3.47695	3.06909	3.46209	3.04158	3.44636	3.02108	3.43905	3.00918	3.42579	2.9876	3.40989	2.95212	3.39712	2.90412	3.3808	2.9004	3.36888	2.8708	3.35967	2.87088	3.35547	2.84415	3.35457	2.78626	3.33909	2.77215	3.3354	2.80328	3.34069	2.73726	3.3291	2.67882	3.31624	2.66754	3.31345
4.19011	3.21846	3.51493	3.17982	3.49927	3.17023	3.49144	3.14043	3.47332	3.10453	3.45889	3.07632	3.44355	3.05542	3.43657	3.04277	3.42348	3.02046	3.40788	2.98446	3.39566	2.93565	3.38001	2.9313	3.3682	2.90107	3.35948	2.9007	3.35524	2.87371	3.35481	2.8151	3.34008	2.8004	3.33661	2.83121	3.34136	2.76459	3.33071	2.70565	3.31867	2.69404	3.31604
4.16768	3.25683	3.50962	3.21723	3.49451	3.20727	3.48678	3.17662	3.46908	3.13984	3.4551	3.11094	3.44019	3.08965	3.43354	3.07625	3.42065	3.0532	3.40537	3.0167	3.39372	2.96708	3.37877	2.9621	3.36708	2.93126	3.35888	2.93043	3.35461	2.9032	3.35466	2.84386	3.34069	2.82858	3.33746	2.85906	3.34168	2.79186	3.33199	2.73245	3.32079	2.7205	3.31833
4.14549	3.29502	3.50362	3.25448	3.48911	3.24414	3.48148	3.21264	3.46423	3.175	3.45074	3.14541	3.43627	3.12373	3.42997	3.10959	3.41731	3.08581	3.40237	3.04882	3.39131	2.99841	3.37708	2.9928	3.36553	2.96136	3.35787	2.96006	3.35359	2.9326	3.35412	2.87256	3.34093	2.8567	3.33797	2.88683	3.34166	2.81907	3.33295	2.75919	3.32259	2.74691	3.3203
4.12353	3.33302	3.49695	3.29156	3.48306	3.28084	3.47555	3.2485	3.45879	3.21	3.44582	3.17972	3.43181	3.15767	3.42587	3.14278	3.41346	3.11828	3.39888	3.08081	3.38842	3.02962	3.37495	3.02339	3.36356	2.99136	3.35646	2.98959	3.35217	2.9619	3.35319	2.90117	3.34081	2.88474	3.33812	2.91452	3.3413	2.84621	3.33358	2.78588	3.32408	2.77326	3.32198
4.10181	3.37082	3.48961	3.32844	3.47638	3.31734	3.469	3.28417	3.45275	3.24482	3.44032	3.21386	3.4268	3.19145	3.42124	3.17582	3.4091	3.15059	3.39492	3.11266	3.38507	3.06072	3.37237	3.05386	3.36117	3.02125	3.35463	3.01901	3.35036	2.99111	3.35188	2.9297	3.34032	2.9127	3.33792	2.94211	3.34061	2.87327	3.33388	2.81251	3.32525	2.79956	3.32334
4.08031	3.40839	3.48161	3.3651	3.46907	3.35363	3.46183	3.31963	3.44613	3.27944	3.43427	3.24782	3.42126	3.22505	3.41608	3.20868	3.40424	3.18275	3.39047	3.14437	3.38125	3.09168	3.36935	3.0842	3.35835	3.05102	3.35241	3.0483	3.34816	3.0202	3.35019	2.95814	3.33946	2.94057	3.33737	2.9696	3.33958	2.90025	3.33386	2.83907	3.32611	2.82579	3.32441
4.05903	3.44571	3.47295	3.40154	3.46113	3.38968	3.45405	3.35487	3.43892	3.31386	3.42766	3.28157	3.41518	3.25847	3.4104	3.24135	3.39889	3.21472	3.38556	3.17591	3.37698	3.1225	3.36589	3.11439	3.35512	3.08066	3.34978	3.07747	3.34558	3.04917	3.34812	2.98647	3.33825	2.96834	3.33648	2.99698	3.33821	2.92715	3.33353	2.86556	3.32666	2.85196	3.32517
4.03797	3.48277	3.46364	3.43773	3.45258	3.42549	3.44567	3.38988	3.43113	3.34805	3.42051	3.31512	3.40858	3.29168	3.40422	3.27384	3.39305	3.24651	3.38018	3.20729	3.37226	3.15317	3.362	3.14444	3.35147	3.11016	3.34676	3.1065	3.34261	3.07803	3.34567	3.0147	3.33667	2.99601	3.33525	3.02426	3.33652	2.95395	3.33288	2.89198	3.32691	2.87805	3.32563
4.01713	3.51955	3.45369	3.47365	3.44342	3.46104	3.43669	3.42464	3.42279	3.38201	3.41281	3.34844	3.40146	3.32467	3.39752	3.30611	3.38673	3.27811	3.37433	3.23848	3.36708	3.18367	3.35769	3.17433	3.34742	3.13952	3.34335	3.13538	3.33927	3.10674	3.34286	3.04281	3.33474	3.02357	3.33368	3.05141	3.33451	2.98066	3.33191	2.91831	3.32685	2.90407	3.3258
3.9965	3.55602	3.44311	3.5093	3.43366	3.49631	3.42713	3.45913	3.41388	3.41572	3.40459	3.38152	3.39383	3.35744	3.39032	3.33817	3.37993	3.30949	3.36804	3.26948	3.36146	3.214	3.35295	3.20406	3.34296	3.16873	3.33956	3.16412	3.33556	3.13532	3.33967	3.0708	3.33246	3.05102	3.33177	3.07844	3.33217	3.00726	3.33063	2.94455	3.32648	2.93	3.32567
3.97608	3.59218	3.4319	3.54464	3.42331	3.53128	3.41699	3.49335	3.40442	3.44916	3.39584	3.41436	3.3857	3.38998	3.38263	3.36999	3.37266	3.34066	3.36129	3.30028	3.35541	3.24416	3.34779	3.23361	3.33811	3.19778	3.33538	3.19269	3.33148	3.16375	3.33613	3.09866	3.32984	3.07834	3.32953	3.10534	3.32951	3.03375	3.32904	2.97071	3.32581	2.95584	3.32525
3.95587	3.62801	3.42009	3.57968	3.41239	3.56595	3.40628	3.52727	3.39442	3.48233	3.38658	3.44693	3.37707	3.42226	3.37446	3.40158	3.36493	3.3716	3.35411	3.33087	3.34893	3.27412	3.34223	3.26297	3.33287	3.22667	3.33082	3.2211	3.32703	3.19203	3.33222	3.12638	3.32686	3.10554	3.32697	3.13211	3.32653	3.06013	3.32715	2.99676	3.32485	2.98158	3.32454
3.93587	3.66348	3.40769	3.61438	3.40089	3.60029	3.39502	3.56088	3.38389	3.51521	3.37681	3.47922	3.36796	3.45428	3.36581	3.43292	3.35675	3.4023	3.34649	3.36124	3.34202	3.30389	3.33626	3.29215	3.32724	3.25537	3.32589	3.24933	3.32223	3.22015	3.32796	3.15396	3.32355	3.1326	3.32408	3.15873	3.32325	3.08639	3.32496	3.02271	3.32359	3.00723	3.32354
3.91606	3.69859	3.39469	3.64875	3.38883	3.63429	3.38321	3.59417	3.37284	3.54779	3.36655	3.51123	3.35837	3.48603	3.35669	3.46399	3.34812	3.43275	3.33844	3.39138	3.3347	3.33345	3.32989	3.32113	3.32122	3.2839	3.3206	3.27739	3.31707	3.24809	3.32335	3.1814	3.3199	3.15952	3.32086	3.18521	3.31966	3.11253	3.32247	3.04855	3.32204	3.03277	3.32226
3.89645	3.73332	3.38113	3.68276	3.37623	3.66795	3.37087	3.62714	3.36128	3.58006	3.3558	3.54295	3.34831	3.5175	3.34711	3.49479	3.33906	3.46295	3.32998	3.42129	3.32697	3.3628	3.32313	3.3499	3.31484	3.31224	3.31494	3.30526	3.31157	3.27587	3.3184	3.20868	3.31592	3.1863	3.31734	3.21154	3.31577	3.13853	3.31968	3.07428	3.3202	3.05821	3.3207
3.87703	3.76765	3.367	3.7164	3.36309	3.70124	3.35801	3.65975	3.34923	3.612	3.34457	3.57436	3.3378	3.54867	3.33708	3.52532	3.32957	3.49289	3.32111	3.45095	3.31883	3.39192	3.31598	3.37846	3.30808	3.34038	3.30893	3.33293	3.30573	3.30346	3.31311	3.2358	3.31162	3.21292	3.3135	3.23771	3.31157	3.1644	3.3166	3.09989	3.31807	3.08353	3.31886
3.85781	3.80157	3.35233	3.74965	3.34943	3.73415	3.34464	3.69202	3.33668	3.64361	3.33288	3.60545	3.32684	3.57954	3.32661	3.55555	3.31965	3.52255	3.31183	3.48035	3.31031	3.42081	3.30845	3.40679	3.30096	3.36831	3.30257	3.36041	3.29955	3.33086	3.30748	3.26275	3.30699	3.2394	3.30935	3.26372	3.30709	3.19013	3.31323	3.12538	3.31566	3.10874	3.31674
3.83877	3.83506	3.33713	3.78251	3.33527	3.76667	3.33077	3.72391	3.32367	3.67487	3.32074	3.63621	3.31544	3.61009	3.31571	3.58549	3.30933	3.55193	3.30217	3.50949	3.30139	3.44947	3.30055	3.4349	3.29349	3.39604	3.29586	3.38767	3.29303	3.35808	3.30153	3.28954	3.30204	3.2657	3.30489	3.28956	3.30231	3.21572	3.30958	3.15074	3.31297	3.13382	3.31436
3.81992	3.86812	3.32141	3.81497	3.3206	3.79879	3.31642	3.75543	3.31019	3.70579	3.30816	3.66664	3.30361	3.64033	3.30439	3.61512	3.29861	3.58102	3.29211	3.53836	3.2921	3.47788	3.29228	3.46278	3.28567	3.42356	3.28882	3.41473	3.2862	3.38509	3.29525	3.31614	3.29678	3.29185	3.30014	3.31523	3.29725	3.24116	3.30565	3.17597	3.31	3.15878	3.3117
3.80126	3.90072	3.30519	3.847	3.30546	3.8305	3.3016	3.78655	3.29626	3.73633	3.29514	3.69673	3.29137	3.67023	3.29266	3.64444	3.28749	3.60981	3.28169	3.56696	3.28244	3.50604	3.28366	3.49042	3.2775	3.45085	3.28144	3.44157	3.27904	3.4119	3.28866	3.34257	3.29121	3.31782	3.29509	3.34073	3.29191	3.26644	3.30144	3.20106	3.30677	3.18361	3.30878
3.78277	3.93287	3.28848	3.87861	3.28985	3.86179	3.28632	3.81729	3.28189	3.76651	3.28171	3.72646	3.27873	3.6998	3.28054	3.67343	3.276	3.6383	3.27089	3.59527	3.27241	3.53394	3.27469	3.51781	3.26901	3.47791	3.27374	3.46819	3.27158	3.4385	3.28175	3.3688	3.28534	3.34361	3.28976	3.36604	3.28629	3.29157	3.29697	3.22601	3.30326	3.20831	3.3056
3.76447	3.96455	3.2713	3.90977	3.27379	3.89265	3.27061	3.84761	3.2671	3.7963	3.26787	3.75583	3.26569	3.72902	3.26802	3.7021	3.26413	3.66648	3.25975	3.62329	3.26204	3.56158	3.26537	3.54494	3.26018	3.50474	3.26572	3.49458	3.2638	3.46489	3.27454	3.39484	3.27918	3.36923	3.28414	3.39117	3.2804	3.31653	3.29222	3.25082	3.29949	3.23286	3.30215
3.74634	3.99574	3.25367	3.94049	3.25729	3.92307	3.25447	3.87752	3.2519	3.82571	3.25364	3.78483	3.25227	3.75789	3.25513	3.73043	3.25191	3.69435	3.24825	3.65102	3.25132	3.58895	3.25572	3.57182	3.25103	3.53133	3.25739	3.52074	3.25573	3.49105	3.26703	3.42069	3.27272	3.39466	3.27823	3.41612	3.27425	3.34133	3.28721	3.27548	3.29546	3.25727	3.29846
3.72838	4.02645	3.23561	3.97075	3.24037	3.95304	3.23791	3.90701	3.23631	3.85471	3.23903	3.81346	3.23848	3.7864	3.24187	3.75841	3.23933	3.72189	3.23642	3.67844	3.24026	3.61604	3.24574	3.59844	3.24158	3.55768	3.24876	3.54666	3.24737	3.51699	3.25923	3.44633	3.26597	3.41989	3.27206	3.44087	3.26783	3.36596	3.28194	3.29998	3.29117	3.28154	3.29451
3.71059	4.05665	3.21712	4.00054	3.22305	3.98255	3.22096	3.93607	3.22033	3.88332	3.22405	3.84171	3.22433	3.81453	3.22825	3.78606	3.22642	3.7491	3.22426	3.70555	3.22888	3.64284	3.23545	3.62479	3.23182	3.58378	3.23983	3.57234	3.23872	3.5427	3.25114	3.47176	3.25895	3.44494	3.26561	3.46542	3.26116	3.39042	3.27642	3.32434	3.28663	3.30566	3.29032
3.69297	4.08635	3.19823	4.02986	3.20533	4.0116	3.20363	3.96469	3.20399	3.91152	3.20872	3.86957	3.20984	3.8423	3.21429	3.81334	3.21318	3.77598	3.21179	3.73235	3.21719	3.66937	3.22485	3.65086	3.22176	3.60963	3.23061	3.59777	3.22979	3.56818	3.24277	3.49699	3.25164	3.46978	3.2589	3.48978	3.25424	3.4147	3.27065	3.34853	3.28183	3.32963	3.28588
3.67552	4.11554	3.17895	4.0587	3.18724	4.04019	3.18593	3.99287	3.18729	3.9393	3.19304	3.89703	3.19502	3.86969	3.2	3.84027	3.19962	3.80253	3.199	3.75884	3.20519	3.6956	3.21394	3.67666	3.21141	3.63522	3.2211	3.62295	3.22059	3.59342	3.23412	3.522	3.24407	3.49443	3.25193	3.51393	3.24707	3.43879	3.26463	3.37255	3.2768	3.35344	3.2812
3.65823	4.1442	3.15931	4.08706	3.16878	4.06829	3.16788	4.02061	3.17025	3.96667	3.17703	3.9241	3.17987	3.8967	3.18539	3.86684	3.18575	3.82873	3.18592	3.785	3.19288	3.72153	3.20274	3.70218	3.20078	3.66055	3.21132	3.64788	3.21112	3.61842	3.22521	3.54678	3.23624	3.51887	3.2447	3.53788	3.23967	3.46271	3.25837	3.39641	3.27152	3.37709	3.27629
3.6411	4.17234	3.13931	4.11492	3.14999	4.09592	3.14949	4.04789	3.15289	3.99361	3.16071	3.95077	3.16442	3.92332	3.17047	3.89304	3.17158	3.85458	3.17255	3.81083	3.1803	3.74716	3.19126	3.72741	3.18988	3.68561	3.20126	3.67255	3.2014	3.64317	3.21604	3.57135	3.22815	3.5431	3.23723	3.56162	3.23202	3.48644	3.25188	3.4201	3.26601	3.40058	3.27115
3.62413	4.19995	3.11898	4.14229	3.13086	4.12306	3.13079	4.07471	3.13522	4.02012	3.14408	3.97703	3.14867	3.94954	3.15526	3.91887	3.15714	3.88009	3.15891	3.83633	3.16743	3.77249	3.1795	3.75235	3.17871	3.71041	3.19095	3.69697	3.19142	3.66768	3.20662	3.59569	3.2198	3.56712	3.22951	3.58515	3.22415	3.50997	3.24515	3.44362	3.26026	3.4239	3.26578
3.60731	4.22703	3.09833	4.16916	3.11143	4.14971	3.11178	4.10108	3.11724	4.0462	3.12717	4.00288	3.13264	3.97537	3.13976	3.94432	3.14241	3.90524	3.145	3.8615	3.15429	3.79751	3.16748	3.777	3.16729	3.73493	3.18038	3.72111	3.1812	3.69193	3.19694	3.6198	3.21122	3.59092	3.22156	3.60846	3.21606	3.53332	3.2382	3.46696	3.25429	3.44705	3.26019
3.59066	4.25356	3.07738	4.19552	3.09169	4.17588	3.09248	4.12698	3.09899	4.07184	3.10998	4.02831	3.11633	4.0008	3.12399	3.9694	3.12743	3.93003	3.13083	3.88633	3.1409	3.82222	3.15519	3.80136	3.15562	3.75917	3.16957	3.74499	3.17075	3.71593	3.18703	3.64368	3.20239	3.6145	3.21337	3.63155	3.20775	3.55647	3.23103	3.49013	3.2481	3.47004	3.25438
3.57415	4.27956	3.05615	4.22138	3.07168	4.20154	3.0729	4.15241	3.08046	4.09705	3.09252	4.05333	3.09977	4.02583	3.10796	3.9941	3.11219	3.95447	3.11641	3.91082	3.12725	3.84662	3.14266	3.82542	3.1437	3.78314	3.15852	3.7686	3.16006	3.73967	3.17688	3.66733	3.19333	3.63787	3.20496	3.65443	3.19922	3.57942	3.22364	3.51311	3.24168	3.49284	3.24835
3.5578	4.30501	3.03465	4.24673	3.0514	4.22671	3.05307	4.17738	3.06169	4.12181	3.07482	4.07794	3.08296	4.05046	3.09167	4.01841	3.09671	3.97855	3.10176	3.93497	3.11337	3.8707	3.12988	3.84917	3.13156	3.80683	3.14723	3.79194	3.14915	3.76315	3.16651	3.69073	3.18404	3.66101	3.19633	3.67708	3.19049	3.60217	3.21604	3.5359	3.23505	3.51548	3.24212
3.54159	4.32992	3.0129	4.27157	3.03087	4.25139	3.03299	4.20187	3.04267	4.14614	3.05687	4.10212	3.06591	4.07468	3.07515	4.04234	3.081	4.00226	3.08689	3.95877	3.09925	3.89445	3.11688	3.87263	3.11918	3.83024	3.13572	3.81501	3.13802	3.78636	3.15591	3.71389	3.17453	3.68392	3.18748	3.69951	3.18155	3.62472	3.20824	3.55851	3.22822	3.53793	3.23568
3.52553	4.35429	2.99092	4.2959	3.01011	4.27556	3.01268	4.2259	3.02342	4.17002	3.03871	4.12589	3.04864	4.09849	3.05841	4.06589	3.06507	4.02561	3.07179	3.98222	3.08491	3.91789	3.10365	3.89577	3.10659	3.85336	3.12399	3.8378	3.12669	3.80931	3.14511	3.73682	3.1648	3.70661	3.17843	3.72171	3.17242	3.64706	3.20023	3.58093	3.22117	3.5602	3.22903
3.50961	4.37811	2.96872	4.31972	2.98913	4.29923	2.99216	4.24945	3.00396	4.19346	3.02033	4.14923	3.03116	4.1219	3.04144	4.08905	3.04894	4.04859	3.05649	4.00533	3.07036	3.94101	3.0902	3.91861	3.0938	3.87619	3.11205	3.86031	3.11515	3.832	3.13409	3.75949	3.15487	3.72906	3.16917	3.74369	3.1631	3.66919	3.19202	3.60316	3.21393	3.58229	3.22219
3.49384	4.40138	2.94632	4.34302	2.96794	4.32241	2.97143	4.27253	2.9843	4.21645	3.00175	4.17215	3.01348	4.14489	3.02428	4.11182	3.0326	4.07121	3.041	4.02809	3.05561	3.9638	3.07655	3.94115	3.0808	3.89873	3.09992	3.88255	3.10342	3.85442	3.12288	3.78192	3.14473	3.75129	3.15971	3.76544	3.15359	3.69112	3.18363	3.6252	3.20649	3.6042	3.21516
3.4782	4.42411	2.92373	4.36581	2.94657	4.34508	2.95052	4.29514	2.96445	4.239	2.98298	4.19464	2.99561	4.16748	3.00692	4.1342	3.01607	4.09346	3.02531	4.05049	3.04066	3.98626	3.0627	3.96337	3.06761	3.92099	3.08758	3.9045	3.0915	3.87656	3.11147	3.8041	3.1344	3.77328	3.15006	3.78695	3.14391	3.71283	3.17504	3.64704	3.19886	3.62591	3.20794
3.46271	4.4463	2.90098	4.3881	2.92502	4.36726	2.92944	4.31728	2.94443	4.26111	2.96404	4.21672	2.97756	4.18965	2.98939	4.1562	2.99937	4.11534	3.00945	4.07255	3.02553	4.0084	3.04865	3.98529	3.05423	3.94295	3.07506	3.92617	3.0794	3.89844	3.09987	3.82603	3.12388	3.79503	3.14023	3.80824	3.13404	3.73433	3.16628	3.66868	3.19104	3.64744	3.20053
3.44735	4.46795	2.87808	4.40987	2.90331	4.38894	2.9082	4.33895	2.92425	4.28277	2.94493	4.23837	2.95935	4.21142	2.97168	4.1778	2.9825	4.13686	2.99342	4.09425	3.01022	4.0302	3.03443	4.00689	3.04068	3.96462	3.06236	3.94756	3.06713	3.92004	3.0881	3.8477	3.11317	3.81655	3.13021	3.82929	3.12401	3.75562	3.15734	3.69012	3.18305	3.66878	3.19295
3.43213	4.48907	2.85503	4.43114	2.88145	4.41013	2.88682	4.36016	2.90393	4.30399	2.92567	4.2596	2.94099	4.23277	2.95381	4.19902	2.96547	4.15801	2.97724	4.11561	2.99475	4.05168	3.02004	4.02818	3.02696	3.98599	3.04948	3.96867	3.05469	3.94137	3.07615	3.86913	3.10228	3.83783	3.12002	3.85011	3.11382	3.77669	3.14823	3.71137	3.17487	3.68992	3.18519
3.41704	4.50965	2.83187	4.4519	2.85946	4.43082	2.8653	4.38089	2.88346	4.32478	2.90628	4.28042	2.92248	4.25372	2.9358	4.21986	2.9483	4.17879	2.9609	4.13661	2.97912	4.07283	3.00548	4.04916	3.01308	4.00708	3.03644	3.98949	3.04208	3.96242	3.06404	3.8903	3.09123	3.85886	3.10966	3.87069	3.10346	3.79755	3.13895	3.73241	3.16652	3.71087	3.17726
3.40208	4.5297	2.80859	4.47216	2.83735	4.45103	2.84367	4.40117	2.86287	4.34512	2.88675	4.30082	2.90385	4.27426	2.91764	4.24031	2.93098	4.19921	2.94443	4.15726	2.96334	4.09366	2.99076	4.06982	2.99904	4.02786	3.02324	4.01003	3.02933	3.9832	3.05176	3.91121	3.08	3.87966	3.09913	3.89104	3.09296	3.81819	3.1295	3.75325	3.15801	3.73163	3.16916
3.38725	4.54922	2.78522	4.49193	2.81514	4.47075	2.82193	4.42098	2.84218	4.36503	2.86711	4.3208	2.88509	4.2944	2.89936	4.26037	2.91354	4.21926	2.92782	4.17756	2.94742	4.11415	2.9759	4.09018	2.98485	4.04836	3.00988	4.03029	3.01643	4.00371	3.03933	3.93187	3.06862	3.90022	3.08845	3.91115	3.0823	3.83861	3.1199	3.77388	3.14933	3.75219	3.1609
3.37255	4.56822	2.76176	4.5112	2.79283	4.48999	2.80009	4.44034	2.82138	4.38451	2.84736	4.34036	2.86621	4.31414	2.88097	4.28005	2.89598	4.23895	2.91109	4.1975	2.93137	4.13431	2.96089	4.11022	2.97053	4.06855	2.99639	4.05026	3.00339	4.02394	3.02676	3.95227	3.05708	3.92054	3.07761	3.93102	3.07151	3.85881	3.11015	3.79431	3.14049	3.77255	3.15249
3.35798	4.58671	2.73824	4.52998	2.77044	4.50875	2.77818	4.45924	2.80049	4.40356	2.82752	4.35952	2.84724	4.33347	2.86246	4.29936	2.87831	4.25828	2.89425	4.21711	2.9152	4.15415	2.94576	4.12995	2.95607	4.08846	2.98275	4.06994	2.99021	4.04389	3.01404	3.97241	3.0454	3.94061	3.06662	3.95066	3.06057	3.87879	3.10026	3.81453	3.1315	3.79271	3.14392
3.34353	4.60468	2.71466	4.54827	2.74798	4.52704	2.7562	4.47769	2.77953	4.42218	2.80759	4.37827	2.82818	4.35241	2.84385	4.31828	2.86054	4.27724	2.8773	4.23636	2.89891	4.17366	2.93049	4.14937	2.94149	4.10807	2.96898	4.08935	2.9769	4.06357	3.00119	3.9923	3.03357	3.96044	3.0555	3.97006	3.0495	3.89855	3.09022	3.83454	3.12235	3.81268	3.1352
3.3292	4.62214	2.69104	4.56609	2.72547	4.54486	2.73416	4.4957	2.7585	4.44037	2.78759	4.39661	2.80903	4.37095	2.82516	4.33683	2.84267	4.29586	2.86025	4.25527	2.88251	4.19285	2.91511	4.16848	2.92679	4.12739	2.95509	4.10847	2.96348	4.08297	2.98821	4.01193	3.02161	3.98003	3.04423	3.98922	3.03831	3.91809	3.08004	3.85435	3.11307	3.83244	3.12633
3.315	4.63911	2.66739	4.58342	2.70291	4.56221	2.71207	4.51326	2.73741	4.45815	2.76752	4.41455	2.78981	4.38909	2.80638	4.355	2.82472	4.31411	2.84312	4.27384	2.86602	4.21171	2.89962	4.18729	2.91198	4.14641	2.94108	4.12731	2.94994	4.1021	2.97511	4.0313	3.00951	3.99937	3.03284	4.00815	3.02699	3.93741	3.06973	3.87395	3.10364	3.85201	3.11733
3.30092	4.65558	2.64372	4.60029	2.68031	4.5791	2.68994	4.53039	2.71628	4.47551	2.74739	4.4321	2.77053	4.40685	2.78754	4.37281	2.8067	4.33201	2.82591	4.29206	2.84943	4.23025	2.88403	4.20578	2.89707	4.16514	2.92696	4.14587	2.93629	4.12095	2.96189	4.05041	2.99729	4.01847	3.02132	4.02684	3.01556	3.9565	3.05929	3.89334	3.09407	3.87137	3.10819
3.28695	4.67156	2.62004	4.61669	2.65769	4.59554	2.66779	4.54708	2.69511	4.49246	2.72722	4.44925	2.7512	4.42422	2.76863	4.39025	2.78861	4.34957	2.80862	4.30995	2.83276	4.24847	2.86834	4.22397	2.88206	4.18358	2.91273	4.16415	2.92254	4.13953	2.94856	4.06927	2.98495	4.03733	3.00968	4.04529	3.00401	3.97538	3.04872	3.91252	3.08438	3.89053	3.09892
3.27311	4.68706	2.59637	4.63263	2.63506	4.61153	2.64562	4.56335	2.67392	4.50901	2.70701	4.46601	2.73181	4.44121	2.74967	4.40732	2.77046	4.36677	2.79127	4.32749	2.81601	4.26637	2.85256	4.24186	2.86696	4.20173	2.8984	4.18215	2.90869	4.15784	2.93513	4.08787	2.97249	4.05595	2.99792	4.06351	2.99236	3.99403	3.03804	3.93148	3.07455	3.90949	3.08952
3.25937	4.70209	2.5727	4.64812	2.61243	4.62708	2.62345	4.57919	2.6527	4.52515	2.68677	4.48238	2.71239	4.45782	2.73066	4.42403	2.75226	4.38363	2.77385	4.34471	2.79919	4.28395	2.8367	4.25944	2.85177	4.21959	2.88398	4.19987	2.89475	4.17587	2.92159	4.10622	2.95993	4.07432	2.98605	4.08149	2.98061	4.01246	3.02724	3.95024	3.06461	3.92825	3.07999
3.24576	4.71664	2.54906	4.66316	2.5898	4.64219	2.60128	4.59462	2.63148	4.54089	2.66651	4.49837	2.69294	4.47406	2.71161	4.44039	2.73402	4.40015	2.75639	4.36159	2.78232	4.30121	2.82076	4.27672	2.83651	4.23717	2.86947	4.21731	2.88073	4.19364	2.90797	4.12431	2.94726	4.09246	2.97407	4.09924	2.96875	4.03067	3.01634	3.96879	3.05454	3.9468	3.07035
3.23225	4.73074	2.52546	4.67775	2.56718	4.65687	2.57912	4.60963	2.61026	4.55624	2.64624	4.51398	2.67347	4.48992	2.69254	4.45639	2.71574	4.41633	2.73888	4.37814	2.76538	4.31816	2.80476	4.29371	2.82118	4.25446	2.85488	4.23448	2.86662	4.21113	2.89425	4.14214	2.9345	4.11035	2.962	4.11675	2.9568	4.04866	3.00533	3.98713	3.04436	3.96515	3.06059
3.21886	4.74438	2.50189	4.69192	2.5446	4.67112	2.55699	4.62424	2.58904	4.5712	2.62596	4.52922	2.65399	4.50542	2.67344	4.47204	2.69743	4.43217	2.72134	4.39436	2.74839	4.3348	2.78869	4.31039	2.80577	4.27147	2.84022	4.25138	2.85244	4.22836	2.88045	4.15972	2.92164	4.128	2.94983	4.13403	2.94477	4.06643	2.99421	4.00526	3.03407	3.9833	3.05072
3.20558	4.75758	2.47838	4.70565	2.52204	4.68496	2.53488	4.63844	2.56784	4.58578	2.60569	4.54409	2.63449	4.52055	2.65433	4.48734	2.6791	4.44768	2.70376	4.41027	2.73137	4.35113	2.77257	4.32678	2.79031	4.28819	2.82549	4.268	2.8382	4.24532	2.86658	4.17705	2.90869	4.14541	2.93756	4.15107	2.93265	4.08398	2.983	4.02318	3.02367	4.00125	3.04075
3.1924	4.77033	2.45492	4.71897	2.49952	4.69839	2.51281	4.65226	2.54667	4.59998	2.58543	4.5586	2.615	4.53533	2.63521	4.50231	2.66075	4.46287	2.68616	4.42585	2.7143	4.36716	2.75639	4.34288	2.7748	4.30464	2.81069	4.28436	2.82389	4.26202	2.85263	4.19413	2.89567	4.16258	2.92521	4.16789	2.92045	4.10131	2.9717	4.04089	3.01317	4.019	3.03067
3.17933	4.78266	2.43154	4.73187	2.47706	4.71141	2.49078	4.66568	2.52552	4.61381	2.56518	4.57275	2.59552	4.54976	2.61608	4.51693	2.64239	4.47773	2.66854	4.44111	2.69721	4.38288	2.74018	4.35869	2.75923	4.3208	2.79583	4.30044	2.80951	4.27845	2.83862	4.21096	2.88256	4.17952	2.91278	4.18447	2.90817	4.11842	2.96031	4.05839	3.00258	4.03654	3.02049
3.16637	4.79456	2.40823	4.74436	2.45465	4.72403	2.46881	4.67872	2.50442	4.62728	2.54496	4.58654	2.57605	4.56383	2.59696	4.53122	2.62403	4.49227	2.65091	4.45607	2.68009	4.39831	2.72392	4.37422	2.74362	4.33669	2.78092	4.31626	2.79509	4.29462	2.82454	4.22754	2.86938	4.19621	2.90027	4.20083	2.89582	4.13531	2.94883	4.07568	2.99189	4.05388	3.01021
3.15352	4.80605	2.385	4.75645	2.4323	4.73626	2.44689	4.69138	2.48335	4.64038	2.52477	4.59999	2.55659	4.57756	2.57786	4.54518	2.60567	4.5065	2.63327	4.47071	2.66295	4.41343	2.70763	4.38945	2.72798	4.35231	2.76596	4.33182	2.78062	4.31053	2.81041	4.24387	2.85613	4.21268	2.88769	4.21696	2.88341	4.15199	2.93727	4.09277	2.98111	4.07102	2.99984
3.14077	4.81713	2.36186	4.76815	2.41003	4.7481	2.42504	4.70368	2.46234	4.65312	2.50461	4.61309	2.53717	4.59095	2.55877	4.55882	2.58731	4.52041	2.61563	4.48504	2.6458	4.42826	2.69132	4.40441	2.7123	4.36766	2.75095	4.34711	2.7661	4.32618	2.79622	4.25996	2.84281	4.22891	2.87504	4.23286	2.87093	4.16845	2.92564	4.10964	2.97024	4.08796	2.98939
3.12812	4.82781	2.33881	4.77946	2.38782	4.75957	2.40326	4.71561	2.44139	4.66552	2.4845	4.62585	2.51777	4.60401	2.5397	4.57214	2.56898	4.53401	2.59799	4.49908	2.62865	4.4428	2.67498	4.41909	2.69659	4.38274	2.73591	4.36215	2.75154	4.34158	2.78199	4.2758	2.82944	4.2449	2.86232	4.24854	2.85839	4.18469	2.91393	4.12631	2.95929	4.1047	2.97885
3.11557	4.8381	2.31587	4.79039	2.36571	4.77066	2.38156	4.72718	2.4205	4.67757	2.46444	4.63828	2.49841	4.61674	2.52066	4.58514	2.55066	4.54731	2.58037	4.51281	2.61148	4.45706	2.65862	4.43349	2.68086	4.39755	2.72083	4.37693	2.73695	4.35673	2.76771	4.2914	2.81601	4.26067	2.84954	4.26399	2.8458	4.20072	2.90216	4.14278	2.94827	4.12124	2.96823
3.10312	4.848	2.29304	4.80095	2.34368	4.78139	2.35994	4.7384	2.39967	4.68928	2.44443	4.65038	2.4791	4.62914	2.50166	4.59783	2.53236	4.56031	2.56275	4.52625	2.59433	4.47102	2.64226	4.44762	2.66511	4.41209	2.70573	4.39145	2.72233	4.37162	2.7534	4.30676	2.80253	4.2762	2.83671	4.27922	2.83316	4.21653	2.89032	4.15904	2.93716	4.13759	2.95753
3.09077	4.85753	2.27031	4.81114	2.32175	4.79177	2.3384	4.74927	2.37892	4.70066	2.42448	4.66216	2.45983	4.64123	2.48269	4.61021	2.5141	4.57301	2.54516	4.53939	2.57717	4.48471	2.62588	4.46148	2.64935	4.42638	2.6906	4.40573	2.70768	4.38626	2.73905	4.32188	2.789	4.29151	2.82383	4.29422	2.82046	4.23214	2.87842	4.17509	2.92599	4.15373	2.94676
3.07852	4.86669	2.24771	4.82098	2.29991	4.80179	2.31697	4.75981	2.35825	4.71171	2.40459	4.67362	2.44061	4.653	2.46377	4.62229	2.49587	4.58542	2.52759	4.55225	2.56004	4.49812	2.6095	4.47507	2.63358	4.44041	2.67545	4.41975	2.69301	4.40066	2.72467	4.33677	2.77543	4.30659	2.81089	4.30901	2.80773	4.24753	2.86646	4.19094	2.91475	4.16968	2.93591
3.06636	4.87549	2.22523	4.83047	2.27818	4.81147	2.29563	4.77001	2.33766	4.72244	2.38477	4.68477	2.42145	4.66446	2.4449	4.63407	2.47767	4.59754	2.51004	4.56483	2.54291	4.51125	2.59313	4.48839	2.6178	4.45418	2.66028	4.43352	2.67832	4.41481	2.71026	4.35142	2.76182	4.32145	2.79792	4.32359	2.79495	4.26271	2.85445	4.20659	2.90344	4.18543	2.925
3.0543	4.88394	2.20288	4.83961	2.25656	4.82081	2.27439	4.77989	2.31717	4.73286	2.36503	4.69561	2.40236	4.67561	2.42608	4.64556	2.45952	4.60938	2.49253	4.57712	2.52581	4.52411	2.57676	4.50146	2.60202	4.46769	2.6451	4.44705	2.66362	4.42872	2.69583	4.36583	2.74818	4.33608	2.7849	4.33795	2.78214	4.27769	2.84239	4.22203	2.89208	4.20098	2.91403
3.04233	4.89204	2.18066	4.84841	2.23506	4.82982	2.25327	4.78945	2.29676	4.74296	2.34536	4.70616	2.38333	4.68647	2.40731	4.65676	2.44142	4.62094	2.47506	4.58914	2.50873	4.5367	2.5604	4.51427	2.58625	4.48096	2.62991	4.46034	2.6489	4.44239	2.68138	4.38001	2.7345	4.35049	2.77184	4.35209	2.76929	4.29246	2.83028	4.23728	2.88065	4.21635	2.90299
3.03046	4.8998	2.15858	4.85689	2.21367	4.83851	2.23225	4.79869	2.27645	4.75277	2.32577	4.7164	2.36436	4.69704	2.38861	4.66768	2.42337	4.63223	2.45762	4.60089	2.49168	4.54903	2.54405	4.52682	2.57048	4.49398	2.61471	4.47339	2.63418	4.45582	2.66692	4.39397	2.7208	4.36469	2.75875	4.36602	2.75642	4.30702	2.81812	4.25233	2.86918	4.23151	2.8919
3.01868	4.90724	2.13664	4.86504	2.1924	4.84689	2.21135	4.80763	2.25624	4.76227	2.30627	4.72636	2.34547	4.70731	2.36998	4.67831	2.40537	4.64324	2.44023	4.61237	2.47467	4.5611	2.52772	4.53912	2.55472	4.50676	2.59952	4.48621	2.61945	4.46902	2.65245	4.4077	2.70708	4.37866	2.74563	4.37974	2.74351	4.32138	2.80593	4.26718	2.85765	4.24649	2.88076
3.00699	4.91435	2.11484	4.87288	2.17126	4.85495	2.19056	4.81626	2.23613	4.77148	2.28686	4.73603	2.32666	4.7173	2.35141	4.68868	2.38743	4.65399	2.42289	4.62359	2.45769	4.57291	2.51141	4.55118	2.53898	4.51929	2.58433	4.49879	2.60473	4.48198	2.63796	4.4212	2.69333	4.39242	2.73248	4.39325	2.73058	4.33554	2.7937	4.28183	2.84607	4.26128	2.86956
2.99539	4.92115	2.09319	4.88041	2.15024	4.86271	2.1699	4.82461	2.21613	4.78041	2.26754	4.74542	2.30793	4.72702	2.33291	4.69877	2.36955	4.66448	2.4056	4.63455	2.44075	4.58447	2.49513	4.56299	2.52325	4.53159	2.56914	4.51114	2.59001	4.49472	2.62348	4.43448	2.67957	4.40597	2.71931	4.40656	2.71763	4.34949	2.78143	4.29629	2.83445	4.27587	2.85832
2.98387	4.92764	2.07169	4.88764	2.12936	4.87017	2.14937	4.83266	2.19624	4.78905	2.24831	4.75453	2.28928	4.73646	2.31449	4.7086	2.35173	4.67471	2.38836	4.64525	2.42385	4.59578	2.47888	4.57455	2.50755	4.54365	2.55397	4.52326	2.5753	4.50723	2.60899	4.44755	2.66579	4.4193	2.70612	4.41966	2.70466	4.36325	2.76913	4.31056	2.82279	4.29028	2.84703
2.97245	4.93383	2.05035	4.89457	2.10861	4.87735	2.12896	4.84042	2.17646	4.79742	2.22918	4.76338	2.27071	4.74563	2.29615	4.71817	2.33399	4.68468	2.37117	4.65569	2.407	4.60684	2.46266	4.58589	2.49187	4.55548	2.5388	4.53516	2.56059	4.51951	2.5945	4.46039	2.65201	4.43242	2.69291	4.43256	2.69168	4.37681	2.7568	4.32463	2.81109	4.3045	2.8357
2.96111	4.93973	2.02915	4.90122	2.088	4.88424	2.10868	4.84792	2.15679	4.80551	2.21015	4.77196	2.25224	4.75454	2.2779	4.72749	2.31631	4.69441	2.35405	4.6659	2.3902	4.61766	2.44648	4.59698	2.47622	4.56707	2.52366	4.54683	2.5459	4.53157	2.58003	4.47302	2.63821	4.44534	2.67968	4.44526	2.67869	4.39018	2.74445	4.33851	2.79935	4.31854	2.82433
2.94986	4.94534	2.00812	4.90758	2.06753	4.89085	2.08854	4.85514	2.13725	4.81335	2.19123	4.78028	2.23386	4.76319	2.25972	4.73655	2.29871	4.70389	2.33699	4.67585	2.37345	4.62824	2.43033	4.60784	2.46059	4.57844	2.50853	4.55828	2.53122	4.54342	2.56555	4.48544	2.62441	4.45805	2.66645	4.45776	2.66568	4.40335	2.73208	4.3522	2.78758	4.33239	2.81292
2.9387	4.95067	1.98724	4.91367	2.0472	4.8972	2.06853	4.8621	2.11783	4.82092	2.17241	4.78835	2.21557	4.77158	2.24163	4.74537	2.28118	4.71313	2.32	4.68557	2.35676	4.63859	2.41422	4.61848	2.445	4.58959	2.49342	4.56952	2.51657	4.55504	2.55109	4.49764	2.61062	4.47056	2.6532	4.47006	2.65267	4.41633	2.71968	4.36571	2.77578	4.34606	2.80148
2.92761	4.95573	1.96653	4.91949	2.02701	4.90327	2.04866	4.86879	2.09852	4.82824	2.1537	4.79617	2.19738	4.77973	2.22364	4.75395	2.26374	4.72214	2.30307	4.69505	2.34013	4.6487	2.39816	4.62889	2.42945	4.60052	2.47834	4.58055	2.50193	4.56646	2.53665	4.50964	2.59682	4.48287	2.63995	4.48217	2.63966	4.42912	2.70727	4.37903	2.76396	4.35954	2.79001
2.91661	4.96053	1.94597	4.92504	2.00697	4.9091	2.02893	4.87524	2.07935	4.83531	2.1351	4.80375	2.17929	4.78764	2.20573	4.76229	2.24637	4.73091	2.28622	4.70431	2.32355	4.65859	2.38214	4.63908	2.41393	4.61123	2.46328	4.59136	2.48732	4.57766	2.52222	4.52143	2.58302	4.49498	2.6267	4.49409	2.62664	4.44172	2.69485	4.39216	2.75211	4.37285	2.77851
2.9057	4.96507	1.92559	4.93034	1.98708	4.91467	2.00933	4.88143	2.0603	4.84214	2.11661	4.81109	2.1613	4.7953	2.18792	4.77039	2.22909	4.73946	2.26944	4.71333	2.30704	4.66825	2.36618	4.64905	2.39846	4.62172	2.44826	4.60197	2.47273	4.58865	2.5078	4.53302	2.56924	4.50689	2.61345	4.50582	2.61363	4.45413	2.68241	4.40511	2.74024	4.38597	2.76698
2.89486	4.96936	1.90536	4.9354	1.96734	4.91999	1.98988	4.88739	2.04138	4.84873	2.09824	4.81819	2.14341	4.80274	2.1702	4.77827	2.21189	4.74778	2.25273	4.72213	2.29059	4.67769	2.35026	4.65881	2.38303	4.63201	2.43327	4.61237	2.45817	4.59944	2.49342	4.54441	2.55546	4.51861	2.60019	4.51736	2.60061	4.46636	2.66996	4.41788	2.72834	4.39892	2.75543
2.8841	4.9734	1.88531	4.9402	1.94774	4.92507	1.97058	4.8931	2.02258	4.85509	2.07998	4.82507	2.12563	4.80994	2.15259	4.78592	2.19478	4.75588	2.2361	4.73071	2.27421	4.68692	2.3344	4.66836	2.36764	4.64208	2.41831	4.62257	2.44365	4.61003	2.47905	4.5556	2.54169	4.53013	2.58695	4.52872	2.58761	4.4784	2.6575	4.43047	2.71643	4.4117	2.74386
2.87343	4.9772	1.86542	4.94477	1.9283	4.92992	1.95142	4.89859	2.00392	4.86122	2.06184	4.83172	2.10795	4.81692	2.13507	4.79336	2.17775	4.76377	2.21954	4.73907	2.2579	4.69593	2.3186	4.6777	2.3523	4.65195	2.40339	4.63257	2.42915	4.62042	2.46471	4.56659	2.52794	4.54147	2.57371	4.53989	2.57461	4.49027	2.64504	4.44288	2.70451	4.4243	2.73227
2.86283	4.98077	1.8457	4.94911	1.90901	4.93453	1.93241	4.90385	1.9854	4.86713	2.04382	4.83815	2.09038	4.82368	2.11765	4.80058	2.16082	4.77145	2.20307	4.74723	2.24166	4.70473	2.30285	4.68683	2.33702	4.66162	2.38851	4.64237	2.4147	4.63061	2.4504	4.57739	2.51421	4.55262	2.56048	4.55088	2.56162	4.50195	2.63258	4.45511	2.69257	4.43673	2.72066
2.85231	4.98411	1.82615	4.95322	1.88988	4.93893	1.91354	4.90889	1.967	4.87282	2.02592	4.84437	2.07292	4.83022	2.10034	4.80759	2.14398	4.77892	2.18668	4.75517	2.22549	4.71332	2.28716	4.69577	2.32178	4.67109	2.37367	4.65198	2.40027	4.6406	2.43612	4.588	2.50049	4.56358	2.54726	4.56169	2.54864	4.51346	2.62011	4.46717	2.68063	4.44898	2.70904
2.84186	4.98723	1.80677	4.95711	1.8709	4.94311	1.89482	4.91371	1.94874	4.8783	2.00814	4.85038	2.05557	4.83655	2.08312	4.81439	2.12724	4.78618	2.17037	4.76291	2.2094	4.72171	2.27154	4.7045	2.3066	4.68037	2.35887	4.66141	2.38589	4.65041	2.42187	4.59842	2.4868	4.57436	2.53405	4.57233	2.53567	4.52479	2.60765	4.47906	2.66867	4.46107	2.69741
2.8315	4.99014	1.78756	4.96078	1.85207	4.94707	1.87625	4.91833	1.93061	4.88357	1.99048	4.85618	2.03833	4.84268	2.06602	4.82099	2.11059	4.79325	2.15415	4.77045	2.19338	4.7299	2.25598	4.71304	2.29147	4.68945	2.34412	4.67064	2.37155	4.66003	2.40766	4.60865	2.47313	4.58496	2.52086	4.58279	2.52272	4.53595	2.59519	4.49078	2.65671	4.47299	2.68576
2.8212	4.99283	1.76852	4.96425	1.8334	4.95083	1.85783	4.92273	1.91263	4.88864	1.97295	4.86178	2.02121	4.8486	2.04902	4.82739	2.09403	4.80012	2.13801	4.77779	2.17744	4.7379	2.24048	4.72139	2.2764	4.69833	2.32941	4.67968	2.35725	4.66946	2.39348	4.6187	2.45948	4.59538	2.50768	4.59307	2.50979	4.54694	2.58274	4.50232	2.64475	4.48474	2.67411
2.81099	4.99533	1.74966	4.96751	1.81489	4.95438	1.83956	4.92694	1.89477	4.89351	1.95554	4.86718	2.0042	4.85432	2.03213	4.8336	2.07757	4.8068	2.12196	4.78494	2.16158	4.7457	2.22505	4.72955	2.26139	4.70704	2.31476	4.68855	2.343	4.6787	2.37934	4.62857	2.44586	4.60562	2.49453	4.60319	2.49688	4.55776	2.57029	4.5137	2.63278	4.49633	2.66246
2.80084	4.99762	1.73096	4.97057	1.79653	4.95774	1.82144	4.93095	1.87706	4.89818	1.93825	4.8724	1.9873	4.85986	2.01535	4.83961	2.06121	4.81329	2.106	4.7919	2.14581	4.75331	2.20969	4.73752	2.24643	4.71556	2.30015	4.69724	2.32879	4.68777	2.36524	4.63826	2.43227	4.61569	2.4814	4.61314	2.48399	4.56841	2.55786	4.52491	2.62081	4.50776	2.6508
2.79077	4.99972	1.71243	4.97344	1.77833	4.9609	1.80347	4.93477	1.85948	4.90266	1.92109	4.87742	1.97051	4.8652	1.99868	4.84544	2.04495	4.81959	2.09013	4.79867	2.13011	4.76074	2.1944	4.74532	2.23155	4.72389	2.2856	4.70575	2.31463	4.69666	2.35119	4.64778	2.41871	4.62559	2.46828	4.62292	2.47112	4.5789	2.54543	4.53596	2.60885	4.51902	2.63913
2.78077	5.00164	1.69408	4.97612	1.76029	4.96388	1.78565	4.93841	1.84204	4.90696	1.90405	4.88226	1.95385	4.87035	1.98212	4.85109	2.0288	4.82572	2.07435	4.80526	2.11449	4.76798	2.17918	4.75293	2.21672	4.73205	2.27109	4.71408	2.30052	4.70537	2.33717	4.65712	2.40518	4.63531	2.4552	4.63254	2.45827	4.58922	2.53302	4.54685	2.59689	4.53013	2.62747
2.77084	5.00337	1.67589	4.97861	1.7424	4.96668	1.76798	4.94186	1.82474	4.91108	1.88714	4.88692	1.9373	4.87533	1.96567	4.85656	2.01274	4.83166	2.05866	4.81167	2.09896	4.77505	2.16403	4.76037	2.20196	4.74003	2.25665	4.72225	2.28646	4.71391	2.32321	4.66629	2.39169	4.64487	2.44214	4.64199	2.44546	4.59938	2.52062	4.55757	2.58494	4.54108	2.61581
2.76098	5.00493	1.65788	4.98093	1.72467	4.96929	1.75046	4.94513	1.80758	4.91502	1.87036	4.8914	1.92086	4.88013	1.94932	4.86185	1.99678	4.83744	2.04307	4.8179	2.08352	4.78194	2.14896	4.76763	2.18726	4.74785	2.24226	4.73024	2.27245	4.72228	2.30928	4.67529	2.37823	4.65427	2.42911	4.65129	2.43267	4.60938	2.50824	4.56814	2.57299	4.55187	2.60415
2.7512	5.00631	1.64003	4.98307	1.70709	4.97174	1.73309	4.94823	1.79055	4.91879	1.8537	4.89571	1.90454	4.88475	1.9331	4.86697	1.98092	4.84304	2.02756	4.82396	2.06815	4.78865	2.13396	4.77473	2.17263	4.75549	2.22793	4.73808	2.25849	4.73048	2.29541	4.68413	2.36481	4.6635	2.41611	4.66043	2.4199	4.61922	2.49587	4.57855	2.56105	4.56251	2.59249
2.74148	5.00752	1.62235	4.98504	1.68968	4.97401	1.71588	4.95117	1.77367	4.92239	1.83718	4.89985	1.88834	4.8892	1.91698	4.87192	1.96517	4.84848	2.01215	4.82986	2.05288	4.7952	2.11904	4.78166	2.15807	4.76296	2.21365	4.74574	2.24459	4.73852	2.28158	4.6928	2.35143	4.67257	2.40313	4.66941	2.40717	4.6289	2.48353	4.5888	2.54913	4.57299	2.58085
2.73183	5.00858	1.60485	4.98684	1.67241	4.97612	1.69881	4.95393	1.75692	4.92582	1.82077	4.90383	1.87226	4.89349	1.90098	4.87671	1.94952	4.85375	1.99684	4.83558	2.03769	4.80158	2.10419	4.78842	2.14358	4.77027	2.19944	4.75325	2.23074	4.7464	2.26781	4.70131	2.33808	4.68149	2.3902	4.67825	2.39447	4.63844	2.4712	4.59891	2.53721	4.58333	2.56921
2.72224	5.00947	1.5875	4.98849	1.65531	4.97807	1.68189	4.95654	1.74031	4.9291	1.8045	4.90765	1.8563	4.89762	1.88509	4.88134	1.93398	4.85886	1.98162	4.84115	2.0226	4.8078	2.08942	4.79502	2.12915	4.77742	2.18528	4.7606	2.21695	4.75412	2.25408	4.70966	2.32478	4.69024	2.37729	4.68692	2.3818	4.64782	2.4589	4.60886	2.52531	4.59351	2.55758
2.71272	5.01021	1.57033	4.98997	1.63836	4.97987	1.66512	4.95899	1.72384	4.93221	1.78835	4.91131	1.84045	4.90158	1.86931	4.88581	1.91853	4.86382	1.96649	4.84655	2.00759	4.81385	2.07473	4.80147	2.1148	4.78441	2.17119	4.7678	2.20322	4.76168	2.24041	4.71785	2.31152	4.69885	2.36442	4.69545	2.36917	4.65705	2.44663	4.61866	2.51343	4.60355	2.54596
2.70327	5.0108	1.55333	4.99131	1.62156	4.98151	1.6485	4.96129	1.70751	4.93518	1.77233	4.91482	1.82472	4.9054	1.85365	4.89013	1.9032	4.86862	1.95147	4.8518	1.99266	4.81975	2.06012	4.80776	2.10052	4.79124	2.15716	4.77484	2.18954	4.76908	2.22679	4.72589	2.29831	4.7073	2.35159	4.70384	2.35657	4.66613	2.43437	4.62831	2.50156	4.61344	2.53435
2.69389	5.01124	1.53649	4.99249	1.60492	4.98301	1.63203	4.96344	1.69131	4.93799	1.75643	4.91818	1.80911	4.90906	1.8381	4.89429	1.88796	4.87328	1.93653	4.8569	1.97783	4.82549	2.04559	4.81389	2.08631	4.79792	2.1432	4.78173	2.17593	4.77633	2.21322	4.73378	2.28513	4.7156	2.33879	4.71208	2.34401	4.67507	2.42214	4.63781	2.48971	4.62319	2.52276
2.68457	5.01154	1.51981	4.99353	1.58843	4.98436	1.61571	4.96544	1.67525	4.94066	1.74066	4.92139	1.79362	4.91257	1.82267	4.89831	1.87284	4.87778	1.92169	4.86184	1.96309	4.83108	2.03113	4.81988	2.07218	4.80445	2.12929	4.78848	2.16237	4.78344	2.19971	4.74151	2.27201	4.72375	2.32603	4.72017	2.33148	4.68386	2.40995	4.64717	2.47788	4.63279	2.51118
2.67531	5.01171	1.5033	4.99443	1.5721	4.98557	1.59953	4.9673	1.65933	4.94318	1.72502	4.92446	1.77825	4.91593	1.80734	4.90218	1.85781	4.88214	1.90695	4.86664	1.94844	4.83652	2.01676	4.82572	2.05811	4.81083	2.11546	4.79508	2.14888	4.79039	2.18626	4.7491	2.25893	4.73176	2.31331	4.72813	2.31899	4.69251	2.39777	4.65639	2.46607	4.64226	2.49962
2.66612	5.01174	1.48695	4.9952	1.55591	4.98664	1.5835	4.96903	1.64355	4.94557	1.7095	4.92739	1.76299	4.91916	1.79214	4.90592	1.84289	4.88636	1.89231	4.8713	1.93388	4.84182	2.00247	4.83141	2.04413	4.81707	2.10169	4.80154	2.13544	4.7972	2.17286	4.75655	2.2459	4.73963	2.30063	4.73594	2.30654	4.70101	2.38563	4.66547	2.45428	4.65158	2.48808
2.65699	5.01165	1.47076	4.99583	1.53988	4.98758	1.56762	4.97061	1.6279	4.94782	1.69411	4.93018	1.74785	4.92224	1.77704	4.90951	1.82808	4.89044	1.87777	4.87581	1.91941	4.84697	1.98826	4.83696	2.03021	4.82316	2.08798	4.80785	2.12207	4.80387	2.15952	4.76385	2.23291	4.74735	2.288	4.74362	2.29414	4.70939	2.37352	4.67441	2.44251	4.66077	2.47656
2.64792	5.01142	1.45473	4.99633	1.524	4.98839	1.55188	4.97207	1.61238	4.94994	1.67885	4.93284	1.73283	4.92519	1.76206	4.91297	1.81337	4.89439	1.86332	4.88019	1.90503	4.85199	1.97414	4.84237	2.01637	4.82911	2.07435	4.81403	2.10876	4.8104	2.14624	4.77101	2.21998	4.75493	2.2754	4.75116	2.28177	4.71762	2.36144	4.68321	2.43077	4.66982	2.46505
2.63892	5.01108	1.43887	4.9967	1.50826	4.98908	1.53628	4.9734	1.59701	4.95192	1.66371	4.93537	1.71792	4.92801	1.74719	4.9163	1.79876	4.8982	1.84896	4.88443	1.89074	4.85686	1.96009	4.84765	2.00261	4.83492	2.06078	4.82008	2.09552	4.81679	2.13302	4.77803	2.20709	4.76238	2.26285	4.75857	2.26944	4.72572	2.34939	4.69188	2.41906	4.67874	2.45357
2.62997	5.01061	1.42316	4.99695	1.49268	4.98964	1.52083	4.97461	1.58176	4.95379	1.64869	4.93777	1.70313	4.9307	1.73243	4.91949	1.78426	4.90188	1.83471	4.88853	1.87655	4.8616	1.94613	4.85279	1.98892	4.8406	2.04728	4.82599	2.08234	4.82304	2.11986	4.78491	2.19426	4.76969	2.25034	4.76585	2.25716	4.73368	2.33738	4.70041	2.40737	4.68753	2.44211
2.62108	5.01003	1.40761	4.99709	1.47724	4.99008	1.50553	4.97569	1.56665	4.95552	1.6338	4.94005	1.68846	4.93326	1.71779	4.92256	1.76987	4.90544	1.82055	4.89251	1.86245	4.86621	1.93225	4.8578	1.97531	4.84614	2.03385	4.83177	2.06922	4.82916	2.10676	4.79166	2.18148	4.77687	2.23788	4.773	2.24492	4.74151	2.3254	4.70881	2.39571	4.69618	2.43067
2.61226	5.00934	1.39222	4.9971	1.46195	4.99041	1.49036	4.97666	1.55167	4.95714	1.61903	4.94221	1.6739	4.9357	1.70326	4.92551	1.75558	4.90887	1.80649	4.89636	1.84843	4.87068	1.91846	4.86268	1.96178	4.85155	2.02048	4.83742	2.05617	4.83516	2.09371	4.79828	2.16875	4.78392	2.22546	4.78003	2.23273	4.74922	2.31346	4.71708	2.38407	4.70471	2.41926
2.60349	5.00854	1.37698	4.997	1.44681	4.99063	1.47533	4.97751	1.53682	4.95864	1.60438	4.94425	1.65946	4.93802	1.68884	4.92834	1.74139	4.91218	1.79252	4.90008	1.83451	4.87503	1.90475	4.86744	1.94832	4.85683	2.00719	4.84295	2.04318	4.84102	2.08073	4.80477	2.15608	4.79084	2.21309	4.78692	2.22058	4.75679	2.30155	4.72522	2.37247	4.7131	2.40787
2.59479	5.00764	1.36189	4.9968	1.43181	4.99073	1.46045	4.97824	1.5221	4.96003	1.58986	4.94617	1.64513	4.94022	1.67453	4.93104	1.72731	4.91537	1.77866	4.90368	1.82068	4.87926	1.89112	4.87207	1.93494	4.86199	1.99397	4.84835	2.03026	4.84675	2.06782	4.81113	2.14345	4.79763	2.20077	4.7937	2.20847	4.76424	2.28968	4.73323	2.36089	4.72138	2.39651
2.58614	5.00663	1.34696	4.99649	1.41696	4.99073	1.4457	4.97887	1.50751	4.96131	1.57546	4.94798	1.63091	4.94231	1.66033	4.93363	1.71332	4.91844	1.76488	4.90716	1.80695	4.88336	1.87758	4.87657	1.92163	4.86702	1.98081	4.85363	2.0174	4.85236	2.05496	4.81736	2.13089	4.80429	2.1885	4.80035	2.19641	4.77157	2.27785	4.74112	2.34935	4.72952	2.38518
2.57754	5.00552	1.33218	4.99607	1.40225	4.99062	1.43109	4.97939	1.49306	4.96247	1.56117	4.94968	1.61681	4.94428	1.64624	4.93611	1.69945	4.9214	1.75121	4.91053	1.7933	4.88734	1.86412	4.88096	1.9084	4.87193	1.96773	4.85879	2.00461	4.85785	2.04217	4.82347	2.11837	4.81084	2.17627	4.80688	2.1844	4.77877	2.26606	4.74889	2.33784	4.73755	2.37387
2.56901	5.00432	1.31755	4.99555	1.38768	4.99041	1.41662	4.97981	1.47873	4.96353	1.54701	4.95127	1.60283	4.94614	1.63226	4.93848	1.68567	4.92425	1.73763	4.91378	1.77975	4.8912	1.85074	4.88523	1.89525	4.87672	1.95472	4.86383	1.99189	4.86321	2.02944	4.82946	2.10592	4.81726	2.16409	4.81329	2.17244	4.78585	2.2543	4.75653	2.32636	4.74545	2.36259
2.56053	5.00303	1.30307	4.99494	1.37325	4.9901	1.40229	4.98013	1.46453	4.96449	1.53297	4.95275	1.58895	4.9479	1.6184	4.94074	1.672	4.92699	1.72414	4.91691	1.76628	4.89495	1.83745	4.88938	1.88218	4.88139	1.94178	4.86875	1.97924	4.86846	2.01677	4.83532	2.09352	4.82356	2.15196	4.81959	2.16052	4.79282	2.24259	4.76405	2.31492	4.75324	2.35134
2.55211	5.00164	1.28874	4.99423	1.35896	4.9897	1.38809	4.98035	1.45045	4.96534	1.51904	4.95414	1.57519	4.94955	1.60464	4.94289	1.65843	4.92962	1.71075	4.91994	1.75291	4.89858	1.82424	4.89342	1.86919	4.88595	1.92891	4.87356	1.96665	4.87359	2.00417	4.84107	2.08117	4.82974	2.13988	4.82578	2.14865	4.79966	2.23091	4.77146	2.3035	4.7609	2.34013
2.54374	5.00016	1.27456	4.99343	1.34481	4.98921	1.37402	4.98047	1.4365	4.9661	1.50524	4.95542	1.56154	4.9511	1.59099	4.94494	1.64496	4.93214	1.69746	4.92285	1.73963	4.9021	1.81111	4.89735	1.85627	4.89039	1.91611	4.87826	1.95413	4.87861	1.99163	4.84671	2.06888	4.83581	2.12786	4.83185	2.13683	4.80639	2.21928	4.77875	2.29213	4.76845	2.32894
2.53542	4.9986	1.26052	4.99253	1.3308	4.98862	1.36009	4.9805	1.42268	4.96676	1.49155	4.95661	1.548	4.95254	1.57744	4.94689	1.63159	4.93456	1.68426	4.92566	1.72644	4.90552	1.79807	4.90117	1.84343	4.89472	1.90338	4.88285	1.94167	4.88351	1.97916	4.85222	2.05665	4.84176	2.11588	4.83781	2.12505	4.81301	2.20769	4.78592	2.28079	4.77589	2.31778
2.52716	4.99696	1.24662	4.99155	1.31692	4.98794	1.34629	4.98043	1.40898	4.96733	1.47798	4.9577	1.53456	4.95389	1.56401	4.94874	1.61832	4.93688	1.67115	4.92837	1.71334	4.90882	1.78511	4.90488	1.83067	4.89894	1.89072	4.88733	1.92929	4.88831	1.96675	4.85763	2.04447	4.8476	2.10395	4.84366	2.11333	4.81951	2.19614	4.79298	2.26948	4.78321	2.30666
2.51896	4.99524	1.23287	4.99049	1.30318	4.98718	1.33262	4.98028	1.39541	4.9678	1.46452	4.95869	1.52124	4.95515	1.55068	4.95049	1.60515	4.9391	1.65814	4.93098	1.70032	4.91202	1.77224	4.90848	1.81799	4.90306	1.87814	4.89171	1.91697	4.89299	1.9544	4.86292	2.03235	4.85333	2.09208	4.8494	2.10166	4.8259	2.18463	4.79992	2.25821	4.79042	2.29557
2.5108	4.99344	1.21925	4.98934	1.28957	4.98634	1.31908	4.98004	1.38195	4.96819	1.45118	4.9596	1.50803	4.95631	1.53745	4.95214	1.59208	4.94123	1.64523	4.93348	1.6874	4.91512	1.75945	4.91199	1.80538	4.90707	1.86563	4.89598	1.90471	4.89757	1.94212	4.86811	2.02029	4.85895	2.08026	4.85503	2.09004	4.83219	2.17317	4.80675	2.24698	4.79752	2.28451
2.5027	4.99156	1.20578	4.98811	1.2761	4.98541	1.30566	4.97972	1.36862	4.96849	1.43795	4.96042	1.49492	4.95737	1.52434	4.95371	1.57911	4.94326	1.6324	4.93589	1.67457	4.91812	1.74674	4.91539	1.79285	4.91097	1.85318	4.90015	1.89253	4.90204	1.9299	4.87319	2.00829	4.86447	2.06849	4.86056	2.07846	4.83836	2.16175	4.81348	2.23579	4.80451	2.27349
2.49465	4.98961	1.19245	4.98681	1.26275	4.98441	1.29238	4.97931	1.35541	4.9687	1.42483	4.96114	1.48192	4.95835	1.51132	4.95518	1.56624	4.9452	1.61967	4.9382	1.66183	4.92102	1.73411	4.91869	1.7804	4.91477	1.84081	4.90422	1.88041	4.90641	1.91775	4.87816	1.99635	4.86988	2.05677	4.86599	2.06694	4.84443	2.15037	4.8201	2.22463	4.81139	2.26251
2.48666	4.98759	1.17925	4.98543	1.24954	4.98333	1.27922	4.97883	1.34231	4.96883	1.41183	4.96179	1.46903	4.95925	1.49841	4.95657	1.55346	4.94705	1.60703	4.94042	1.64917	4.92382	1.72157	4.9219	1.76802	4.91847	1.82851	4.90818	1.86837	4.91068	1.90567	4.88303	1.98446	4.87518	2.0451	4.87132	2.05547	4.85039	2.13904	4.82661	2.21352	4.81817	2.25155
2.47871	4.9855	1.16619	4.98397	1.23646	4.98217	1.26619	4.97827	1.32934	4.96888	1.39894	4.96235	1.45624	4.96005	1.48561	4.95786	1.54079	4.94881	1.59448	4.94255	1.63661	4.92653	1.7091	4.92501	1.75572	4.92208	1.81629	4.91206	1.85638	4.91485	1.89364	4.88779	1.97264	4.88038	2.03349	4.87655	2.04405	4.85626	2.12776	4.83301	2.20244	4.82484	2.24064
2.47081	4.98334	1.15326	4.98245	1.2235	4.98094	1.25328	4.97763	1.31648	4.96885	1.38616	4.96283	1.44356	4.96078	1.4729	4.95908	1.5282	4.95049	1.58202	4.94458	1.62413	4.92915	1.69673	4.92802	1.7435	4.92558	1.80413	4.91583	1.84447	4.91892	1.88169	4.89246	1.96087	4.88548	2.02193	4.88168	2.03268	4.86202	2.11651	4.83932	2.1914	4.83141	2.22976
2.46297	4.98112	1.14047	4.98085	1.21067	4.97964	1.24049	4.97691	1.30374	4.96874	1.37349	4.96323	1.43098	4.96142	1.4603	4.96021	1.51572	4.95207	1.56966	4.94653	1.61173	4.93167	1.68443	4.93095	1.73135	4.92899	1.79205	4.91952	1.83262	4.92289	1.8698	4.89703	1.94916	4.89048	2.01043	4.88671	2.02136	4.86768	2.10532	4.84552	2.1804	4.83788	2.21891
2.45517	4.97884	1.12781	4.97919	1.19797	4.97827	1.22783	4.97613	1.29112	4.96856	1.36092	4.96356	1.41851	4.96199	1.4478	4.96125	1.50333	4.95358	1.55738	4.9484	1.59943	4.9341	1.67221	4.93378	1.71929	4.93231	1.78003	4.92311	1.82085	4.92677	1.85797	4.9015	1.93751	4.89539	1.99898	4.89164	2.0101	4.87324	2.09416	4.85162	2.16945	4.84424	2.20811
2.44743	4.9765	1.11529	4.97746	1.18539	4.97684	1.21529	4.97527	1.27861	4.96831	1.34847	4.9638	1.40613	4.96247	1.4354	4.96222	1.49104	4.95501	1.54519	4.95017	1.58721	4.93645	1.66007	4.93652	1.70729	4.93554	1.76809	4.92661	1.80913	4.93056	1.84621	4.90587	1.92592	4.9002	1.98758	4.89649	1.99889	4.8787	2.08306	4.85762	2.15853	4.85051	2.19734
2.43973	4.97409	1.10288	4.97567	1.17294	4.97534	1.20287	4.97435	1.26621	4.96798	1.33612	4.96398	1.39386	4.96288	1.4231	4.96311	1.47883	4.95635	1.53309	4.95187	1.57508	4.93871	1.64802	4.93918	1.69537	4.93868	1.75622	4.93002	1.79749	4.93425	1.83451	4.91015	1.91439	4.90491	1.97624	4.90124	1.98772	4.88407	2.072	4.86352	2.14765	4.85668	2.18661
2.43208	4.97163	1.09061	4.97382	1.16061	4.97378	1.19056	4.97336	1.25392	4.96759	1.32388	4.96408	1.38169	4.96322	1.4109	4.96393	1.46673	4.95762	1.52109	4.95348	1.56303	4.94088	1.63604	4.94175	1.68353	4.94173	1.74442	4.93334	1.78591	4.93786	1.82288	4.91434	1.90291	4.90953	1.96495	4.9059	1.97661	4.88934	2.06099	4.86933	2.13682	4.86275	2.17591
2.42448	4.96912	1.07847	4.9719	1.1484	4.97215	1.17838	4.97231	1.24175	4.96712	1.31174	4.96412	1.36962	4.96348	1.3988	4.96467	1.45471	4.95881	1.50916	4.95502	1.55107	4.94297	1.62415	4.94424	1.67176	4.94469	1.73269	4.93658	1.7744	4.94137	1.81131	4.91844	1.8915	4.91406	1.95371	4.91047	1.96555	4.89452	2.05002	4.87504	2.12603	4.86873	2.16526
2.41692	4.96655	1.06645	4.96993	1.1363	4.97047	1.16631	4.97119	1.22969	4.96659	1.29971	4.96408	1.35765	4.96367	1.38679	4.96534	1.44279	4.95993	1.49733	4.95648	1.5392	4.94498	1.61233	4.94665	1.66007	4.94757	1.72103	4.93974	1.76296	4.9448	1.79981	4.92245	1.88014	4.9185	1.94253	4.91495	1.95455	4.89961	2.0391	4.88066	2.11528	4.87462	2.15464
2.40942	4.96393	1.05456	4.9679	1.12433	4.96873	1.15435	4.97001	1.21774	4.966	1.28778	4.96398	1.34578	4.9638	1.37488	4.96594	1.43096	4.96097	1.48558	4.95786	1.5274	4.94692	1.6006	4.94897	1.64845	4.95036	1.70944	4.94281	1.75158	4.94815	1.78837	4.92637	1.86885	4.92285	1.9314	4.91935	1.9436	4.90461	2.02823	4.88619	2.10457	4.88041	2.14406
2.40195	4.96126	1.04279	4.96582	1.11248	4.96693	1.14251	4.96877	1.20589	4.96534	1.27596	4.96381	1.33401	4.96385	1.36307	4.96646	1.41922	4.96194	1.47392	4.95916	1.51569	4.94877	1.58894	4.95122	1.63691	4.95307	1.69791	4.9458	1.74027	4.95141	1.77699	4.9302	1.85761	4.92711	1.92033	4.92366	1.9327	4.90952	2.0174	4.89162	2.0939	4.88611	2.13353
2.39454	4.95854	1.03114	4.96368	1.10074	4.96508	1.13078	4.96748	1.19416	4.96462	1.26423	4.96358	1.32233	4.96384	1.35136	4.96692	1.40757	4.96284	1.46235	4.9604	1.50407	4.95055	1.57736	4.95338	1.62544	4.9557	1.68646	4.94871	1.72902	4.95459	1.76568	4.93395	1.84643	4.93129	1.90931	4.92788	1.92185	4.91434	2.00662	4.89697	2.08328	4.89172	2.12303
2.38717	4.95578	1.01961	4.9615	1.08912	4.96317	1.11917	4.96612	1.18253	4.96384	1.25261	4.96328	1.31075	4.96377	1.33973	4.96732	1.39601	4.96368	1.45085	4.96156	1.49252	4.95225	1.56586	4.95548	1.61404	4.95826	1.67508	4.95154	1.71784	4.95768	1.75444	4.93762	1.83531	4.93538	1.89835	4.93202	1.91105	4.91908	1.99589	4.90222	2.0727	4.89724	2.11257
2.37984	4.95297	1.0082	4.95926	1.07761	4.96122	1.10767	4.96471	1.171	4.96301	1.24109	4.96293	1.29926	4.96363	1.3282	4.96765	1.38454	4.96444	1.43945	4.96265	1.48106	4.95388	1.55444	4.95749	1.60272	4.96073	1.66377	4.9543	1.70673	4.9607	1.74326	4.9412	1.82425	4.93939	1.88744	4.93609	1.90031	4.92373	1.98521	4.9074	2.06216	4.90268	2.10215
2.37256	4.95012	0.996908	4.95697	1.06622	4.95921	1.09627	4.96325	1.15958	4.96211	1.22967	4.96251	1.28787	4.96343	1.31677	4.96791	1.37315	4.96514	1.42813	4.96367	1.46968	4.95544	1.54309	4.95944	1.59147	4.96313	1.65252	4.95697	1.69568	4.96364	1.73214	4.9447	1.81325	4.94331	1.87658	4.94007	1.88962	4.92829	1.97457	4.91248	2.05167	4.90803	2.09177
2.36533	4.94722	0.985733	4.95464	1.05493	4.95715	1.08499	4.96173	1.14826	4.96116	1.21834	4.96204	1.27657	4.96317	1.30542	4.96811	1.36186	4.96578	1.41689	4.96463	1.45838	4.95692	1.53182	4.96131	1.58029	4.96545	1.64135	4.95958	1.6847	4.9665	1.72108	4.94813	1.80231	4.94716	1.86578	4.94397	1.87898	4.93278	1.96398	4.91748	2.04121	4.91329	2.08144
2.35814	4.94428	0.974675	4.95226	1.04376	4.95505	1.07381	4.96017	1.13705	4.96016	1.20711	4.96151	1.26537	4.96286	1.29417	4.96825	1.35065	4.96635	1.40573	4.96552	1.44717	4.95834	1.52063	4.96311	1.56918	4.9677	1.63024	4.96211	1.67378	4.96929	1.71009	4.95147	1.79142	4.95093	1.85503	4.94779	1.86839	4.93718	1.95344	4.9224	2.03081	4.91847	2.07114
2.35099	4.9413	0.96373	4.94984	1.0327	4.9529	1.06274	4.95855	1.12594	4.9591	1.19598	4.96093	1.25425	4.96248	1.28301	4.96833	1.33952	4.96686	1.39466	4.96634	1.43603	4.95969	1.50951	4.96484	1.55815	4.96988	1.6192	4.96457	1.66293	4.972	1.69916	4.95474	1.7806	4.95461	1.84434	4.95154	1.85785	4.9415	1.94295	4.92723	2.02044	4.92357	2.06088
2.34389	4.93829	0.9529	4.94737	1.02175	4.95071	1.05178	4.95689	1.11493	4.95799	1.18495	4.96029	1.24323	4.96205	1.27194	4.96836	1.32848	4.96731	1.38366	4.9671	1.42497	4.96097	1.49847	4.9665	1.54718	4.97198	1.60823	4.96696	1.65214	4.97464	1.6883	4.95793	1.76983	4.95823	1.8337	4.95521	1.84737	4.94575	1.9325	4.93198	2.01012	4.92858	2.05067
2.33682	4.93524	0.942181	4.94486	1.0109	4.94847	1.04092	4.95518	1.10402	4.95683	1.17401	4.9596	1.2323	4.96156	1.26096	4.96832	1.31753	4.9677	1.37275	4.9678	1.41399	4.96219	1.4875	4.9681	1.53629	4.97402	1.59732	4.96928	1.64141	4.9772	1.67749	4.96105	1.75912	4.96176	1.82312	4.95881	1.83694	4.94991	1.92211	4.93666	1.99985	4.93352	2.04049
2.3298	4.93215	0.931573	4.94231	1.00016	4.94619	1.03016	4.95342	1.0932	4.95562	1.16316	4.95885	1.22146	4.96102	1.25006	4.96823	1.30666	4.96803	1.36192	4.96844	1.40309	4.96334	1.47661	4.96963	1.52547	4.97599	1.58649	4.97153	1.63075	4.9797	1.66675	4.96409	1.74847	4.96522	1.81259	4.96233	1.82656	4.954	1.91176	4.94125	1.98961	4.93837	2.03036
2.32283	4.92903	0.921075	4.93973	0.989532	4.94387	1.01951	4.95162	1.08249	4.95437	1.15241	4.95806	1.21071	4.96043	1.23926	4.96809	1.29588	4.96831	1.35117	4.96902	1.39226	4.96443	1.46579	4.9711	1.51472	4.97789	1.57571	4.97371	1.62015	4.98212	1.65607	4.96706	1.73787	4.96861	1.80211	4.96579	1.81624	4.95801	1.90145	4.94577	1.97943	4.94315	2.02027
2.31589	4.92587	0.910685	4.9371	0.979004	4.94151	1.00896	4.94977	1.07187	4.95306	1.14175	4.95722	1.20005	4.95979	1.22854	4.96789	1.28518	4.96853	1.3405	4.96954	1.38151	4.96546	1.45504	4.9725	1.50403	4.97972	1.56501	4.97583	1.60962	4.98448	1.64545	4.96997	1.72734	4.97193	1.79169	4.96917	1.80596	4.96195	1.8912	4.95021	1.96928	4.94785	2.01022
2.30899	4.92268	0.900403	4.93444	0.968578	4.93911	0.998506	4.94789	1.06135	4.95171	1.13118	4.95632	1.18947	4.95909	1.21791	4.96764	1.27456	4.9687	1.3299	4.97	1.37084	4.96643	1.44437	4.97384	1.49342	4.98149	1.55437	4.97789	1.59915	4.98677	1.6349	4.9728	1.71686	4.97517	1.78131	4.97248	1.79574	4.96582	1.88099	4.95457	1.95918	4.95248	2.00021
2.30214	4.91946	0.890227	4.93174	0.958256	4.93667	0.988154	4.94596	1.05093	4.95032	1.1207	4.95539	1.17898	4.95835	1.20736	4.96734	1.26402	4.96881	1.31938	4.97041	1.36025	4.96733	1.43377	4.97512	1.48288	4.9832	1.5438	4.97988	1.58874	4.989	1.6244	4.97556	1.70643	4.97835	1.771	4.97572	1.78557	4.96961	1.87083	4.95887	1.94912	4.95703	1.99024
2.29533	4.91621	0.880157	4.92901	0.948034	4.9342	0.977902	4.94399	1.04059	4.94888	1.11031	4.9544	1.16857	4.95756	1.1969	4.96698	1.25356	4.96887	1.30895	4.97076	1.34973	4.96818	1.42324	4.97634	1.4724	4.98484	1.53329	4.9818	1.57839	4.99116	1.61397	4.97825	1.69607	4.98145	1.76073	4.9789	1.77544	4.97333	1.86072	4.96308	1.93911	4.9615	1.98032
2.28856	4.91293	0.870191	4.92624	0.937913	4.93169	0.967747	4.94198	1.03035	4.9474	1.10001	4.95337	1.15826	4.95672	1.18652	4.96658	1.24318	4.96888	1.29858	4.97105	1.33929	4.96898	1.41278	4.9775	1.46199	4.98642	1.52284	4.98367	1.56811	4.99326	1.6036	4.98088	1.68576	4.98449	1.75052	4.98201	1.76537	4.97699	1.85066	4.96723	1.92914	4.96591	1.97043
2.28182	4.90963	0.860327	4.92344	0.927892	4.92915	0.957689	4.93994	1.02021	4.94588	1.0898	4.9523	1.14802	4.95584	1.17623	4.96613	1.23288	4.96883	1.28829	4.9713	1.32892	4.96971	1.4024	4.97861	1.45165	4.98794	1.51246	4.98548	1.55788	4.99529	1.59328	4.98344	1.67551	4.98746	1.74037	4.98505	1.75536	4.98057	1.84064	4.9713	1.91922	4.97024	1.96059
2.27513	4.9063	0.850566	4.92061	0.917968	4.92657	0.947726	4.93785	1.01016	4.94432	1.07967	4.95118	1.13787	4.95491	1.16602	4.96564	1.22266	4.96874	1.27808	4.97149	1.31862	4.97039	1.39208	4.97966	1.44138	4.9894	1.50215	4.98722	1.54772	4.99726	1.58303	4.98594	1.66531	4.99037	1.73026	4.98803	1.74539	4.98408	1.83067	4.97531	1.90934	4.9745	1.95079
2.26848	4.90294	0.840905	4.91775	0.908142	4.92397	0.937859	4.93574	1.00019	4.94272	1.06964	4.95003	1.1278	4.95394	1.15589	4.9651	1.21252	4.96861	1.26795	4.97163	1.3084	4.97102	1.38184	4.98065	1.43117	4.9908	1.4919	4.98891	1.53762	4.99917	1.57284	4.98838	1.65517	4.99321	1.72021	4.99094	1.73547	4.98753	1.82075	4.97924	1.8995	4.97869	1.94103
2.26186	4.89955	0.831344	4.91486	0.898412	4.92133	0.928085	4.93358	0.990319	4.94108	1.05969	4.94883	1.11782	4.95293	1.14584	4.96451	1.20245	4.96842	1.25788	4.97172	1.29825	4.9716	1.37166	4.98158	1.42103	4.99215	1.48171	4.99054	1.52758	5.00102	1.56271	4.99075	1.64509	4.99599	1.71021	4.9938	1.72561	4.99091	1.81087	4.98311	1.88971	4.98281	1.93131
2.25528	4.89614	0.821882	4.91194	0.888778	4.91866	0.918405	4.93139	0.980535	4.9394	1.04982	4.94759	1.10791	4.95188	1.13587	4.96388	1.19247	4.96819	1.2479	4.97177	1.28817	4.97212	1.36156	4.98247	1.41095	4.99343	1.47158	4.99211	1.5176	5.00282	1.55263	4.99306	1.63506	4.9987	1.70026	4.99659	1.71579	4.99423	1.80105	4.98691	1.87996	4.98687	1.92163
2.24874	4.89271	0.812518	4.90899	0.879238	4.91596	0.908816	4.92917	0.970839	4.93769	1.04004	4.94631	1.09809	4.95078	1.12598	4.9632	1.18256	4.96791	1.23798	4.97176	1.27816	4.97259	1.35152	4.9833	1.40095	4.99467	1.46152	4.99363	1.50768	5.00455	1.54262	4.99532	1.62509	5.00135	1.69036	4.99932	1.70603	4.99748	1.79127	4.99064	1.87025	4.99085	1.912
2.24224	4.88926	0.80325	4.90602	0.869791	4.91323	0.899319	4.92692	0.961231	4.93594	1.03034	4.94499	1.08835	4.94964	1.11617	4.96249	1.17272	4.96759	1.22814	4.97171	1.26823	4.97301	1.34155	4.98408	1.391	4.99585	1.45152	4.9951	1.49781	5.00623	1.53266	4.99751	1.61517	5.00394	1.68052	5.00199	1.69631	5.00067	1.78153	4.99431	1.86059	4.99477	1.90241
2.23578	4.88579	0.794077	4.90302	0.860437	4.91048	0.889911	4.92464	0.951708	4.93416	1.02072	4.94364	1.07868	4.94847	1.10644	4.96173	1.16296	4.96722	1.21837	4.97161	1.25836	4.97338	1.33164	4.9848	1.38112	4.99697	1.44158	4.99651	1.48801	5.00785	1.52276	4.99964	1.60531	5.00648	1.67073	5.0046	1.68665	5.0038	1.77184	4.99791	1.85097	4.99863	1.89285
2.22935	4.88229	0.785	4.9	0.851174	4.9077	0.880593	4.92232	0.942272	4.93234	1.01119	4.94225	1.0691	4.94726	1.09679	4.96093	1.15327	4.96681	1.20867	4.97147	1.24857	4.97371	1.32181	4.98548	1.3713	4.99804	1.4317	4.99787	1.47827	5.00942	1.51292	5.00172	1.5955	5.00895	1.66098	5.00715	1.67703	5.00686	1.7622	5.00145	1.8414	5.00242	1.88334
2.22296	4.87878	0.776016	4.89695	0.842002	4.90489	0.871364	4.91998	0.932921	4.93049	1.00173	4.94083	1.05959	4.946	1.08721	4.96009	1.14366	4.96636	1.19904	4.97128	1.23884	4.97399	1.31204	4.98611	1.36155	4.99906	1.42189	4.99917	1.46858	5.01094	1.50314	5.00374	1.58574	5.01136	1.65129	5.00964	1.66747	5.00986	1.75261	5.00493	1.83187	5.00615	1.87387
2.21661	4.87524	0.767125	4.89388	0.83292	4.90205	0.862221	4.91761	0.923653	4.92861	0.992358	4.93936	1.05016	4.94472	1.07771	4.95921	1.13412	4.96587	1.18948	4.97105	1.22919	4.97422	1.30234	4.98669	1.35186	5.00003	1.41213	5.00043	1.45896	5.0124	1.49341	5.00571	1.57604	5.01372	1.64166	5.01208	1.65795	5.01281	1.74306	5.00834	1.82238	5.00981	1.86445
2.21029	4.87169	0.758325	4.89079	0.823927	4.8992	0.853166	4.91521	0.914469	4.9267	0.983065	4.93787	1.0408	4.94339	1.06829	4.9583	1.12465	4.96534	1.17999	4.97077	1.2196	4.9744	1.2927	4.98723	1.34224	5.00095	1.40244	5.00163	1.44939	5.01381	1.48374	5.00762	1.5664	5.01602	1.63207	5.01447	1.64848	5.0157	1.73356	5.0117	1.81293	5.01342	1.85506
2.20401	4.86812	0.749616	4.88767	0.815021	4.89632	0.844197	4.91278	0.905367	4.92475	0.97385	4.93634	1.03152	4.94204	1.05894	4.95734	1.11525	4.96477	1.17057	4.97045	1.21008	4.97454	1.28313	4.98771	1.33267	5.00182	1.3928	5.00279	1.43988	5.01516	1.47413	5.00947	1.5568	5.01827	1.62253	5.0168	1.63906	5.01852	1.7241	5.01499	1.80354	5.01696	1.84571
2.19777	4.86454	0.740997	4.88453	0.806203	4.89341	0.835312	4.91032	0.896347	4.92278	0.964713	4.93478	1.02232	4.94065	1.04966	4.95635	1.10593	4.96416	1.16121	4.9701	1.20063	4.97464	1.27362	4.98815	1.32317	5.00264	1.38323	5.00389	1.43042	5.01647	1.46457	5.01128	1.54726	5.02046	1.61304	5.01907	1.62969	5.0213	1.7147	5.01823	1.79418	5.02045	1.83641
2.19156	4.86094	0.732467	4.88138	0.79747	4.89049	0.826512	4.90784	0.887408	4.92077	0.955655	4.93319	1.01319	4.93922	1.04046	4.95533	1.09667	4.96351	1.15193	4.9697	1.19124	4.97469	1.26418	4.98855	1.31373	5.00342	1.37371	5.00495	1.42102	5.01773	1.45507	5.01303	1.53778	5.0226	1.6036	5.02129	1.62037	5.02401	1.70533	5.02141	1.78486	5.02387	1.82715
2.18538	4.85732	0.724025	4.8782	0.788823	4.88754	0.817795	4.90534	0.878549	4.91874	0.946672	4.93157	1.00414	4.93776	1.03133	4.95427	1.08749	4.96282	1.14271	4.96926	1.18192	4.9747	1.2548	4.9889	1.30435	5.00414	1.36425	5.00597	1.41168	5.01894	1.44562	5.01473	1.52834	5.02469	1.59421	5.02346	1.6111	5.02667	1.69601	5.02453	1.77559	5.02724	1.81793
2.17924	4.85369	0.715669	4.87501	0.780261	4.88457	0.80916	4.90281	0.86977	4.91668	0.937766	4.92992	0.995153	4.93628	1.02228	4.95317	1.07838	4.9621	1.13356	4.96879	1.17267	4.97467	1.24548	4.98921	1.29503	5.00483	1.35485	5.00693	1.40239	5.0201	1.43624	5.01638	1.51896	5.02672	1.58488	5.02558	1.60187	5.02927	1.68674	5.02759	1.76636	5.03054	1.80875
2.17314	4.85004	0.7074	4.87179	0.771781	4.88159	0.800607	4.90025	0.861069	4.9146	0.928935	4.92824	0.986243	4.93476	1.01329	4.95205	1.06933	4.96135	1.12448	4.96827	1.16348	4.9746	1.23623	4.98948	1.28577	5.00546	1.34551	5.00785	1.39316	5.02121	1.4269	5.01797	1.50963	5.0287	1.57559	5.02765	1.5927	5.03182	1.67751	5.0306	1.75717	5.0338	1.7996
2.16707	4.84639	0.699216	4.86857	0.763385	4.87858	0.792136	4.89768	0.852446	4.91248	0.920179	4.92652	0.977405	4.9332	1.00438	4.95089	1.06035	4.96056	1.11546	4.96772	1.15436	4.97449	1.22704	4.9897	1.27657	5.00605	1.33623	5.00873	1.38399	5.02227	1.41762	5.01952	1.50035	5.03063	1.56634	5.02966	1.58357	5.03432	1.66833	5.03355	1.74803	5.03699	1.7905
2.16103	4.84272	0.691116	4.86532	0.755071	4.87555	0.783744	4.89508	0.8439	4.91035	0.911497	4.92478	0.968637	4.93162	0.995539	4.94969	1.05144	4.95973	1.1065	4.96713	1.14529	4.97434	1.21791	4.98989	1.26743	5.0066	1.327	5.00956	1.37487	5.0233	1.40839	5.02103	1.49113	5.03252	1.55715	5.03163	1.57448	5.03677	1.65919	5.03645	1.73893	5.04013	1.78144
2.15502	4.83903	0.6831	4.86205	0.746837	4.87251	0.775431	4.89246	0.835431	4.90818	0.902888	4.92302	0.959941	4.93002	0.986767	4.94847	1.0426	4.95887	1.09762	4.96651	1.1363	4.97415	1.20884	4.99003	1.25835	5.00711	1.31783	5.01035	1.3658	5.02427	1.39922	5.02248	1.48195	5.03435	1.54801	5.03355	1.56545	5.03916	1.6501	5.03929	1.72987	5.04322	1.77242
2.14905	4.83534	0.675166	4.85878	0.738684	4.86945	0.767197	4.88982	0.827037	4.90599	0.894351	4.92122	0.951314	4.92838	0.978064	4.94721	1.03382	4.95798	1.08879	4.96585	1.12736	4.97392	1.19984	4.99014	1.24932	5.00757	1.30872	5.0111	1.35679	5.0252	1.3901	5.02389	1.47282	5.03613	1.53891	5.03542	1.55646	5.0415	1.64105	5.04209	1.72085	5.04625	1.76345
2.14311	4.83164	0.667314	4.85548	0.730611	4.86637	0.759041	4.88715	0.818718	4.90378	0.885887	4.9194	0.942756	4.92671	0.96943	4.94593	1.02511	4.95705	1.08003	4.96516	1.1185	4.97366	1.19089	4.9902	1.24036	5.00799	1.29966	5.01181	1.34783	5.02609	1.38104	5.02525	1.46375	5.03787	1.52987	5.03725	1.54752	5.04379	1.63205	5.04482	1.71188	5.04923	1.75451
2.13721	4.82792	0.659543	4.85218	0.722616	4.86327	0.750962	4.88447	0.810474	4.90155	0.877494	4.91756	0.934267	4.92502	0.960864	4.94461	1.01646	4.9561	1.07133	4.96443	1.10969	4.97336	1.18201	4.99023	1.23145	5.00837	1.29066	5.01247	1.33892	5.02693	1.37202	5.02657	1.45473	5.03956	1.52087	5.03902	1.53862	5.04604	1.62309	5.04751	1.70294	5.05216	1.74561
2.13134	4.8242	0.651852	4.84886	0.714699	4.86016	0.742959	4.88177	0.802303	4.89929	0.869172	4.91569	0.925846	4.9233	0.952365	4.94327	1.00788	4.95511	1.06269	4.96367	1.10094	4.97302	1.17318	4.99022	1.2226	5.00871	1.28171	5.01309	1.33007	5.02773	1.36306	5.02784	1.44575	5.0412	1.51192	5.04076	1.52977	5.04823	1.61417	5.05015	1.69405	5.05503	1.73675
2.1255	4.82046	0.64424	4.84552	0.706859	4.85704	0.735032	4.87905	0.794205	4.89701	0.86092	4.91379	0.917493	4.92155	0.943934	4.9419	0.999368	4.95409	1.05412	4.96288	1.09225	4.97265	1.16441	4.99017	1.21381	5.00901	1.27282	5.01368	1.32127	5.0285	1.35415	5.02907	1.43683	5.0428	1.50301	5.04244	1.52097	5.05037	1.6053	5.05274	1.6852	5.05786	1.72793
2.11969	4.81672	0.636706	4.84217	0.699096	4.8539	0.727179	4.87631	0.786179	4.89471	0.852737	4.91187	0.909206	4.91978	0.935568	4.9405	0.990915	4.95304	1.04561	4.96205	1.08363	4.97224	1.1557	4.99008	1.20507	5.00927	1.26398	5.01422	1.31252	5.02921	1.3453	5.03025	1.42795	5.04435	1.49415	5.04408	1.51221	5.05247	1.59647	5.05528	1.67639	5.06063	1.71915
2.11391	4.81297	0.62925	4.83881	0.691408	4.85074	0.719401	4.87356	0.778225	4.89239	0.844623	4.90993	0.900986	4.91799	0.927269	4.93907	0.982526	4.95196	1.03716	4.96119	1.07506	4.9718	1.14705	4.98996	1.19639	5.0095	1.2552	5.01473	1.30383	5.02989	1.33649	5.03139	1.41912	5.04586	1.48534	5.04568	1.5035	5.05452	1.58769	5.05777	1.66762	5.06336	1.71041
2.10817	4.80921	0.621871	4.83544	0.683795	4.84758	0.711696	4.87079	0.770342	4.89004	0.836577	4.90796	0.892831	4.91617	0.919034	4.93761	0.974199	4.95086	1.02876	4.96031	1.06656	4.97133	1.13846	4.98981	1.18776	5.00968	1.24647	5.0152	1.29518	5.03053	1.32774	5.03249	1.41035	5.04733	1.47658	5.04724	1.49483	5.05653	1.57895	5.06021	1.6589	5.06603	1.70171
2.10245	4.80545	0.614568	4.83206	0.676257	4.8444	0.704063	4.868	0.762529	4.88768	0.828599	4.90597	0.884741	4.91432	0.910865	4.93613	0.965935	4.94972	1.02043	4.95939	1.05811	4.97082	1.12992	4.98962	1.17919	5.00983	1.2378	5.01563	1.28659	5.03113	1.31904	5.03355	1.40162	5.04875	1.46786	5.04875	1.4862	5.05849	1.57025	5.0626	1.65021	5.06866	1.69305
2.09677	4.80168	0.60734	4.82867	0.668791	4.8412	0.696503	4.86519	0.754786	4.8853	0.820688	4.90396	0.876716	4.91245	0.902759	4.93463	0.957732	4.94856	1.01216	4.95844	1.04973	4.97028	1.12145	4.98939	1.17067	5.00994	1.22917	5.01602	1.27805	5.03169	1.31038	5.03457	1.39294	5.05013	1.45919	5.05022	1.47763	5.06041	1.56159	5.06495	1.64156	5.07124	1.68443
2.09112	4.7979	0.600187	4.82527	0.661399	4.838	0.689014	4.86237	0.747112	4.8829	0.812843	4.90193	0.868755	4.91056	0.894717	4.9331	0.94959	4.94737	1.00395	4.95746	1.0414	4.96971	1.11302	4.98914	1.16221	5.01002	1.2206	5.01638	1.26956	5.03222	1.30178	5.03554	1.3843	5.05147	1.45056	5.05165	1.46909	5.06228	1.55298	5.06725	1.63296	5.07378	1.67584
2.0855	4.79412	0.593107	4.82186	0.654078	4.83478	0.681595	4.85954	0.739506	4.88048	0.805064	4.89988	0.860857	4.90865	0.886738	4.93154	0.941509	4.94615	0.995797	4.95646	1.03313	4.9691	1.10466	4.98884	1.1538	5.01006	1.21209	5.0167	1.26112	5.0327	1.29323	5.03648	1.37572	5.05276	1.44198	5.05304	1.4606	5.0641	1.54441	5.06951	1.62439	5.07626	1.6673
2.0799	4.79033	0.586101	4.81843	0.646829	4.83155	0.674246	4.85669	0.731967	4.87804	0.797349	4.8978	0.853022	4.90672	0.878822	4.92996	0.933488	4.94491	0.987701	4.95542	1.02492	4.96847	1.09634	4.98852	1.14545	5.01006	1.20362	5.01699	1.25273	5.03315	1.28473	5.03738	1.36718	5.05402	1.43344	5.05439	1.45216	5.06589	1.53588	5.07172	1.61587	5.0787	1.65879
2.07434	4.78653	0.579166	4.815	0.63965	4.82832	0.666967	4.85382	0.724496	4.87559	0.7897	4.89571	0.84525	4.90476	0.870967	4.92836	0.925527	4.94364	0.979662	4.95436	1.01676	4.96781	1.08809	4.98817	1.13715	5.01004	1.19521	5.01724	1.24439	5.03356	1.27627	5.03824	1.35869	5.05524	1.42495	5.0557	1.44375	5.06763	1.52739	5.07389	1.60738	5.0811	1.65032
2.06881	4.78274	0.572303	4.81156	0.632541	4.82507	0.659757	4.85095	0.717091	4.87312	0.782115	4.8936	0.837539	4.90279	0.863174	4.92673	0.917624	4.94235	0.971681	4.95327	1.00866	4.96712	1.07989	4.98778	1.1289	5.00997	1.18684	5.01746	1.23609	5.03394	1.26787	5.03906	1.35024	5.05642	1.4165	5.05697	1.43539	5.06933	1.51894	5.07601	1.59893	5.08345	1.64189
2.06331	4.77894	0.565512	4.80812	0.625502	4.82181	0.652614	4.84805	0.709753	4.87063	0.774593	4.89147	0.829889	4.90079	0.855442	4.92508	0.909781	4.94103	0.963757	4.95216	1.00062	4.96639	1.07174	4.98736	1.1207	5.00988	1.17853	5.01764	1.22785	5.03428	1.25951	5.03985	1.34185	5.05755	1.4081	5.0582	1.42708	5.07099	1.51054	5.07809	1.59053	5.08576	1.6335
2.05783	4.77513	0.558789	4.80467	0.618531	4.81854	0.645539	4.84515	0.702479	4.86813	0.767134	4.88932	0.8223	4.89878	0.84777	4.92341	0.901995	4.93969	0.955889	4.95101	0.992628	4.96564	1.06365	4.98692	1.11255	5.00975	1.17027	5.0178	1.21965	5.03459	1.2512	5.0406	1.33349	5.05865	1.39974	5.05939	1.41881	5.07261	1.50218	5.08013	1.58216	5.08803	1.62515
2.05239	4.77132	0.552137	4.80121	0.611628	4.81527	0.63853	4.84223	0.69527	4.86561	0.759738	4.88715	0.814772	4.89674	0.840158	4.92171	0.894268	4.93832	0.948076	4.94985	0.984696	4.96487	1.05561	4.98644	1.10446	5.00959	1.16206	5.01792	1.21151	5.03486	1.24294	5.04131	1.32519	5.05972	1.39143	5.06055	1.41058	5.07418	1.49385	5.08213	1.57383	5.09025	1.61683
2.04698	4.76751	0.545553	4.79774	0.604792	4.81198	0.631587	4.83931	0.688125	4.86308	0.752403	4.88496	0.807303	4.89469	0.832605	4.92	0.886597	4.93693	0.940319	4.94865	0.976818	4.96406	1.04763	4.98593	1.09642	5.0094	1.1539	5.018	1.20341	5.0351	1.23473	5.04199	1.31693	5.06074	1.38315	5.06166	1.40239	5.07572	1.48557	5.08408	1.56554	5.09243	1.60855
2.04159	4.7637	0.539037	4.79427	0.598023	4.80869	0.62471	4.83637	0.681044	4.86053	0.74513	4.88276	0.799893	4.89261	0.825111	4.91826	0.878984	4.93552	0.932617	4.94744	0.968994	4.96323	1.03969	4.9854	1.08843	5.00918	1.14579	5.01806	1.19536	5.03531	1.22656	5.04263	1.30871	5.06173	1.37493	5.06274	1.39424	5.07722	1.47733	5.086	1.55729	5.09457	1.60031
2.03623	4.75988	0.532588	4.79079	0.59132	4.80539	0.617898	4.83341	0.674026	4.85796	0.737917	4.88054	0.792542	4.89052	0.817675	4.9165	0.871426	4.93408	0.924969	4.9462	0.961225	4.96237	1.03181	4.98483	1.08049	5.00892	1.13772	5.01809	1.18735	5.03548	1.21845	5.04324	1.30054	5.06268	1.36674	5.06379	1.38614	5.07868	1.46913	5.08787	1.54908	5.09666	1.59211
2.0309	4.75607	0.526206	4.7873	0.584682	4.80208	0.61115	4.83045	0.66707	4.85539	0.730765	4.8783	0.785249	4.88841	0.810298	4.91473	0.863925	4.93263	0.917376	4.94493	0.953509	4.96148	1.02398	4.98424	1.0726	5.00864	1.12971	5.01808	1.17939	5.03562	1.21037	5.04381	1.29242	5.0636	1.3586	5.0648	1.37808	5.0801	1.46097	5.08971	1.5409	5.09872	1.58394
2.0256	4.75225	0.51989	4.78381	0.578108	4.79877	0.604465	4.82748	0.660176	4.8528	0.723672	4.87605	0.778014	4.88629	0.802978	4.91293	0.856478	4.93115	0.909836	4.94364	0.945846	4.96057	1.0162	4.98362	1.06476	5.00833	1.12174	5.01804	1.17148	5.03573	1.20235	5.04435	1.28433	5.06448	1.3505	5.06578	1.37006	5.08148	1.45285	5.0915	1.53277	5.10073	1.57581
2.02032	4.74843	0.51364	4.78032	0.571599	4.79544	0.597844	4.8245	0.653343	4.85019	0.716639	4.87378	0.770836	4.88414	0.795714	4.91112	0.849087	4.92965	0.902349	4.94233	0.938236	4.95963	1.00848	4.98297	1.05697	5.00798	1.11383	5.01798	1.16362	5.03581	1.19437	5.04485	1.2763	5.06533	1.34244	5.06672	1.36208	5.08283	1.44477	5.09326	1.52467	5.10271	1.56772
2.01507	4.74461	0.507454	4.77682	0.565154	4.79212	0.591285	4.82151	0.646571	4.84757	0.709664	4.8715	0.763715	4.88199	0.788508	4.90928	0.841751	4.92813	0.894915	4.94099	0.930679	4.95867	1.0008	4.9823	1.04922	5.00761	1.10596	5.01788	1.1558	5.03586	1.18643	5.04532	1.2683	5.06614	1.33443	5.06762	1.35414	5.08414	1.43673	5.09497	1.51661	5.10465	1.55966
2.00985	4.74079	0.501332	4.77332	0.558771	4.78878	0.584788	4.81851	0.639859	4.84494	0.702747	4.8692	0.75665	4.87981	0.781357	4.90743	0.834468	4.92659	0.887533	4.93964	0.923173	4.95768	0.993177	4.9816	1.04153	5.00721	1.09814	5.01776	1.14802	5.03588	1.17854	5.04576	1.26035	5.06692	1.32645	5.0685	1.34624	5.08542	1.42873	5.09666	1.50859	5.10655	1.55164
2.00466	4.73697	0.495274	4.76982	0.55245	4.78544	0.578352	4.8155	0.633207	4.8423	0.695889	4.86688	0.749641	4.87762	0.774262	4.90556	0.827239	4.92502	0.880203	4.93826	0.915719	4.95667	0.985602	4.98088	1.03388	5.00679	1.09036	5.01761	1.1403	5.03587	1.1707	5.04617	1.25245	5.06767	1.31852	5.06933	1.33838	5.08666	1.42077	5.0983	1.5006	5.10841	1.54365
1.9995	4.73315	0.489278	4.76631	0.546192	4.7821	0.571977	4.81248	0.626614	4.83965	0.689087	4.86456	0.742687	4.87541	0.767221	4.90367	0.820064	4.92344	0.872925	4.93686	0.908316	4.95564	0.978076	4.98013	1.02629	5.00633	1.08263	5.01743	1.13261	5.03583	1.1629	5.04655	1.24458	5.06838	1.31063	5.07014	1.33057	5.08786	1.41284	5.0999	1.49265	5.11023	1.5357
1.99436	4.72933	0.483344	4.76279	0.539994	4.77875	0.565662	4.80945	0.62008	4.83699	0.682342	4.86221	0.735788	4.87319	0.760236	4.90176	0.812941	4.92184	0.865698	4.93544	0.900963	4.95458	0.9706	4.97935	1.01874	5.00585	1.07495	5.01722	1.12497	5.03576	1.15515	5.0469	1.23676	5.06906	1.30278	5.07092	1.32279	5.08903	1.40496	5.10147	1.48474	5.11202	1.52779
1.98924	4.72552	0.477473	4.75928	0.533857	4.7754	0.559407	4.80642	0.613603	4.83431	0.675654	4.85986	0.728944	4.87095	0.753305	4.89984	0.805871	4.92022	0.858522	4.93399	0.893662	4.9535	0.963173	4.97855	1.01124	5.00534	1.06732	5.01699	1.11738	5.03566	1.14744	5.04721	1.22898	5.06971	1.29497	5.07166	1.31505	5.09016	1.39711	5.10301	1.47687	5.11376	1.51991
1.98416	4.7217	0.471661	4.75576	0.52778	4.77204	0.553211	4.80338	0.607185	4.83162	0.669021	4.85749	0.722154	4.8687	0.746427	4.8979	0.798852	4.91859	0.851397	4.93253	0.88641	4.9524	0.955794	4.97773	1.00378	5.0048	1.05973	5.01673	1.10983	5.03553	1.13977	5.0475	1.22124	5.07032	1.2872	5.07237	1.30735	5.09126	1.3893	5.10451	1.46903	5.11548	1.51207
1.9791	4.71788	0.465911	4.75225	0.521762	4.76868	0.547073	4.80033	0.600823	4.82893	0.662443	4.85511	0.715417	4.86644	0.739603	4.89594	0.791885	4.91693	0.844321	4.93105	0.879207	4.95127	0.948464	4.97688	0.996372	5.00424	1.05218	5.01644	1.10232	5.03537	1.13215	5.04775	1.21355	5.07091	1.27947	5.07305	1.29969	5.09233	1.38153	5.10597	1.46123	5.11715	1.50426
1.97406	4.71407	0.46022	4.74873	0.515803	4.76531	0.540994	4.79727	0.594518	4.82622	0.655921	4.85271	0.708733	4.86416	0.732832	4.89397	0.78497	4.91525	0.837295	4.92955	0.872055	4.95012	0.941181	4.97601	0.98901	5.00366	1.04468	5.01612	1.09486	5.03519	1.12457	5.04798	1.20589	5.07146	1.27178	5.0737	1.29207	5.09337	1.3738	5.1074	1.45346	5.1188	1.49649
1.96905	4.71026	0.454588	4.7452	0.509902	4.76194	0.534972	4.79421	0.588269	4.8235	0.649452	4.85031	0.702102	4.86187	0.726113	4.89198	0.778105	4.91356	0.830318	4.92802	0.864951	4.94896	0.933946	4.97512	0.981693	5.00304	1.03723	5.01578	1.08744	5.03498	1.11703	5.04818	1.19828	5.07199	1.26413	5.07432	1.28449	5.09437	1.3661	5.1088	1.44573	5.1204	1.48875
1.96407	4.70645	0.449015	4.74168	0.50406	4.75857	0.529007	4.79114	0.582076	4.82078	0.643038	4.84789	0.695524	4.85956	0.719446	4.88998	0.77129	4.91185	0.82339	4.92648	0.857895	4.94777	0.926758	4.9742	0.974422	5.00241	1.02982	5.01542	1.08006	5.03475	1.10954	5.04835	1.19071	5.07248	1.25652	5.07491	1.27695	5.09534	1.35845	5.11016	1.43804	5.12197	1.48105
1.95911	4.70265	0.4435	4.73816	0.498274	4.7552	0.523099	4.78807	0.575938	4.81804	0.636678	4.84546	0.688997	4.85724	0.712831	4.88796	0.764526	4.91013	0.81651	4.92492	0.850888	4.94656	0.919617	4.97326	0.967197	5.00174	1.02245	5.01503	1.07272	5.03448	1.10209	5.04849	1.18318	5.07295	1.24895	5.07547	1.26945	5.09628	1.35083	5.11149	1.43038	5.12351	1.47338
1.95418	4.69884	0.438042	4.73463	0.492545	4.75182	0.517246	4.78499	0.569855	4.8153	0.63037	4.84302	0.682522	4.85491	0.706268	4.88592	0.757811	4.90838	0.809679	4.92335	0.843928	4.94533	0.912523	4.9723	0.960017	5.00106	1.01513	5.01462	1.06543	5.03419	1.09468	5.0486	1.17569	5.07338	1.24142	5.076	1.26198	5.09718	1.34324	5.11278	1.42275	5.12502	1.46575
1.94927	4.69504	0.432642	4.73111	0.486872	4.74844	0.511449	4.7819	0.563826	4.81255	0.624115	4.84057	0.676097	4.85257	0.699755	4.88388	0.751146	4.90662	0.802895	4.92175	0.837016	4.94408	0.905474	4.97131	0.952881	5.00035	1.00786	5.01418	1.05818	5.03388	1.08731	5.04869	1.16824	5.07379	1.23393	5.0765	1.25455	5.09806	1.3357	5.11405	1.41517	5.12649	1.45815
1.94438	4.69125	0.427298	4.72758	0.481255	4.74506	0.505707	4.77881	0.557851	4.80978	0.617912	4.8381	0.669724	4.85022	0.693292	4.88181	0.744529	4.90485	0.796159	4.92014	0.830152	4.94281	0.898472	4.97031	0.94579	4.99962	1.00062	5.01372	1.05097	5.03354	1.07998	5.04875	1.16083	5.07417	1.22647	5.07698	1.24716	5.0989	1.32819	5.11528	1.40761	5.12793	1.45058
1.93952	4.68745	0.422009	4.72406	0.475693	4.74168	0.50002	4.77571	0.551928	4.80701	0.611761	4.83563	0.6634	4.84785	0.68688	4.87974	0.737961	4.90306	0.78947	4.91851	0.823334	4.94152	0.891515	4.96929	0.938742	4.99886	0.993432	5.01323	1.0438	5.03318	1.0727	5.04878	1.15346	5.07452	1.21905	5.07742	1.23981	5.09972	1.32071	5.11648	1.40009	5.12933	1.44305
1.93469	4.68366	0.416776	4.72053	0.470186	4.73829	0.494386	4.77261	0.546059	4.80424	0.605661	4.83315	0.657127	4.84548	0.680517	4.87765	0.731441	4.90125	0.782828	4.91686	0.816562	4.94021	0.884603	4.96824	0.931739	4.99808	0.986284	5.01272	1.03668	5.03279	1.06546	5.04878	1.14613	5.07484	1.21168	5.07784	1.23249	5.1005	1.31327	5.11765	1.39261	5.1307	1.43555
1.92988	4.67988	0.411597	4.71701	0.464732	4.73491	0.488806	4.76951	0.540242	4.80145	0.599612	4.83065	0.650903	4.84309	0.674204	4.87555	0.724969	4.89943	0.776232	4.9152	0.809837	4.93888	0.877736	4.96717	0.924779	4.99728	0.979179	5.01219	1.02959	5.03238	1.05825	5.04876	1.13884	5.07514	1.20434	5.07823	1.22521	5.10126	1.30587	5.11878	1.38516	5.13205	1.42809
1.92509	4.6761	0.406473	4.71349	0.459333	4.73152	0.483279	4.7664	0.534478	4.79866	0.593614	4.82815	0.644728	4.84069	0.667939	4.87343	0.718544	4.89759	0.769682	4.91352	0.803157	4.93754	0.870913	4.96609	0.917862	4.99646	0.972116	5.01163	1.02255	5.03194	1.05109	5.04872	1.13159	5.07541	1.19703	5.0786	1.21797	5.10199	1.29851	5.11989	1.37774	5.13336	1.42066
1.92033	4.67232	0.401403	4.70996	0.453986	4.72814	0.477804	4.76328	0.528764	4.79587	0.587666	4.82564	0.638601	4.83828	0.661723	4.8713	0.712166	4.89574	0.763178	4.91182	0.796523	4.93617	0.864135	4.96498	0.910988	4.99561	0.965095	5.01106	1.01554	5.03148	1.04397	5.04865	1.12437	5.07565	1.18977	5.07893	1.21076	5.10268	1.29118	5.12097	1.37036	5.13464	1.41326
1.91559	4.66855	0.396385	4.70644	0.448692	4.72475	0.472382	4.76017	0.523102	4.79306	0.581767	4.82311	0.632523	4.83586	0.655555	4.86916	0.705836	4.89388	0.75672	4.91011	0.789934	4.93479	0.857401	4.96385	0.904157	4.99475	0.958116	5.01046	1.00858	5.031	1.03689	5.04855	1.1172	5.07587	1.18254	5.07925	1.20359	5.10335	1.28388	5.12202	1.36302	5.13588	1.40589
1.91087	4.66478	0.391421	4.70292	0.44345	4.72136	0.467011	4.75705	0.51749	4.79025	0.575918	4.82058	0.626493	4.83343	0.649435	4.86701	0.699551	4.89199	0.750306	4.90838	0.78339	4.93339	0.85071	4.96271	0.897368	4.99386	0.951178	5.00984	1.00165	5.03049	1.02985	5.04843	1.11006	5.07605	1.17535	5.07953	1.19646	5.104	1.27662	5.12303	1.3557	5.1371	1.39856
1.90618	4.66102	0.386508	4.69941	0.43826	4.71797	0.461691	4.75392	0.511929	4.78743	0.570118	4.81804	0.620511	4.83099	0.643362	4.86484	0.693313	4.8901	0.743937	4.90664	0.77689	4.93197	0.844063	4.96154	0.890621	4.99295	0.944282	5.0092	0.994767	5.02996	1.02285	5.04828	1.10296	5.07622	1.16819	5.07979	1.18936	5.10461	1.2694	5.12402	1.34842	5.13829	1.39126
1.90151	4.65726	0.381648	4.69589	0.433121	4.71459	0.456423	4.7508	0.506418	4.78461	0.564367	4.8155	0.614575	4.82855	0.637337	4.86266	0.68712	4.88819	0.737613	4.90488	0.770435	4.93054	0.837458	4.96036	0.883916	4.99202	0.937426	5.00854	0.987921	5.02941	1.01588	5.04812	1.0959	5.07636	1.16107	5.08002	1.1823	5.1052	1.26221	5.12498	1.34117	5.13945	1.38399
1.89686	4.65351	0.376838	4.69238	0.428033	4.7112	0.451204	4.74767	0.500955	4.78178	0.558663	4.81294	0.608687	4.82609	0.631357	4.86048	0.680973	4.88627	0.731332	4.90311	0.764023	4.92909	0.830897	4.95916	0.877252	4.99108	0.930611	5.00785	0.981114	5.02884	1.00896	5.04792	1.08888	5.07647	1.15399	5.08023	1.17527	5.10575	1.25505	5.12591	1.33396	5.14058	1.37675
1.89224	4.64977	0.372079	4.68887	0.422995	4.70781	0.446035	4.74454	0.495542	4.77894	0.553007	4.81037	0.602845	4.82362	0.625425	4.85828	0.67487	4.88434	0.725096	4.90132	0.757656	4.92762	0.824378	4.95794	0.87063	4.99011	0.923837	5.00715	0.974345	5.02824	1.00207	5.04771	1.08189	5.07656	1.14694	5.08042	1.16828	5.10629	1.24793	5.12682	1.32678	5.14168	1.36955
1.88764	4.64602	0.36737	4.68536	0.418007	4.70443	0.440916	4.74141	0.490178	4.7761	0.547399	4.8078	0.597049	4.82115	0.619538	4.85607	0.668813	4.88239	0.718903	4.89952	0.751331	4.92614	0.817901	4.9567	0.864048	4.98912	0.917103	5.00642	0.967615	5.02763	0.995226	5.04747	1.07495	5.07662	1.13993	5.08058	1.16132	5.10679	1.24084	5.12769	1.31963	5.14276	1.36237
1.88306	4.64229	0.362711	4.68186	0.413069	4.70104	0.435846	4.73827	0.484861	4.77326	0.541838	4.80522	0.591299	4.81867	0.613697	4.85385	0.6628	4.88044	0.712753	4.8977	0.745049	4.92464	0.811465	4.95545	0.857507	4.98811	0.910408	5.00568	0.960924	5.02699	0.988418	5.04721	1.06803	5.07667	1.13296	5.08071	1.1544	5.10727	1.23378	5.12854	1.31251	5.1438	1.35523
1.8785	4.63856	0.358102	4.67836	0.408179	4.69766	0.430824	4.73513	0.479593	4.77041	0.536323	4.80264	0.585594	4.81617	0.607902	4.85161	0.656831	4.87846	0.706646	4.89587	0.73881	4.92313	0.805072	4.95418	0.851007	4.98709	0.903753	5.00491	0.95427	5.02633	0.981647	5.04692	1.06116	5.07668	1.12602	5.08083	1.14751	5.10773	1.22676	5.12936	1.30543	5.14482	1.34812
1.87397	4.63484	0.353541	4.67486	0.403338	4.69428	0.42585	4.732	0.474371	4.76755	0.530855	4.80004	0.579934	4.81367	0.602151	4.84937	0.650905	4.87648	0.700582	4.89403	0.732614	4.9216	0.798719	4.95289	0.844546	4.98604	0.897138	5.00413	0.947654	5.02565	0.974915	5.04662	1.05432	5.07667	1.11911	5.08092	1.14066	5.10816	1.21978	5.13016	1.29838	5.1458	1.34104
1.86945	4.63113	0.349028	4.67136	0.398545	4.6909	0.420924	4.72886	0.469197	4.76469	0.525432	4.79744	0.57432	4.81117	0.596445	4.84712	0.645024	4.87449	0.69456	4.89217	0.72646	4.92005	0.792408	4.95158	0.838126	4.98498	0.890562	5.00333	0.941076	5.02495	0.96822	5.04629	1.04751	5.07665	1.11224	5.08098	1.13384	5.10856	1.21282	5.13092	1.29136	5.14677	1.334
1.86496	4.62742	0.344563	4.66787	0.393799	4.68752	0.416046	4.72572	0.464069	4.76183	0.520055	4.79484	0.568749	4.80865	0.590783	4.84486	0.639185	4.87248	0.68858	4.8903	0.720347	4.91849	0.786138	4.95026	0.831745	4.98389	0.884024	5.00251	0.934535	5.02424	0.961562	5.04594	1.04075	5.07659	1.10541	5.08102	1.12706	5.10894	1.2059	5.13166	1.28437	5.1477	1.32698
1.86049	4.62372	0.340146	4.66438	0.389101	4.68415	0.411214	4.72257	0.458988	4.75897	0.514724	4.79222	0.563223	4.80613	0.585166	4.84259	0.633389	4.87046	0.682641	4.88842	0.714276	4.91692	0.779908	4.94893	0.825403	4.98279	0.877526	5.00167	0.928031	5.0235	0.954942	5.04556	1.03402	5.07652	1.09861	5.08104	1.12031	5.10929	1.19902	5.13238	1.27741	5.14861	1.32
1.85604	4.62003	0.335776	4.6609	0.384449	4.68077	0.406429	4.71943	0.453953	4.7561	0.509437	4.7896	0.557741	4.8036	0.579592	4.84031	0.627636	4.86843	0.676745	4.88652	0.708247	4.91533	0.773718	4.94757	0.819101	4.98167	0.871065	5.00081	0.921564	5.02274	0.948358	5.04517	1.02732	5.07642	1.09184	5.08104	1.11359	5.10962	1.19216	5.13307	1.27048	5.14949	1.31304
1.85162	4.61634	0.331452	4.65742	0.379844	4.6774	0.401689	4.71629	0.448962	4.75322	0.504194	4.78698	0.552301	4.80107	0.574061	4.83802	0.621925	4.86639	0.670889	4.88462	0.702258	4.91373	0.767568	4.9462	0.812837	4.98054	0.864643	4.99993	0.915133	5.02196	0.941811	5.04476	1.02066	5.0763	1.08511	5.08102	1.10691	5.10993	1.18534	5.13373	1.26359	5.15034	1.30611
1.84721	4.61266	0.327174	4.65395	0.375285	4.67403	0.396996	4.71314	0.444017	4.75034	0.498996	4.78435	0.546906	4.79852	0.568573	4.83572	0.616256	4.86434	0.665074	4.8827	0.69631	4.91211	0.761457	4.94482	0.806612	4.97938	0.858259	4.99904	0.908739	5.02116	0.9353	5.04432	1.01404	5.07615	1.07841	5.08097	1.10025	5.11021	1.17855	5.13438	1.25673	5.15117	1.29922
1.84283	4.60899	0.322942	4.65048	0.370771	4.67067	0.392348	4.71	0.439117	4.74746	0.493842	4.78171	0.541552	4.79598	0.563128	4.83341	0.610629	4.86228	0.659299	4.88077	0.690403	4.91048	0.755387	4.94341	0.800425	4.97821	0.851912	4.99813	0.902381	5.02035	0.928826	5.04387	1.00744	5.07599	1.07174	5.0809	1.09364	5.11047	1.17179	5.13499	1.24989	5.15198	1.29235
1.83847	4.60532	0.318755	4.64701	0.366302	4.66731	0.387744	4.70686	0.434261	4.74458	0.488731	4.77907	0.536242	4.79342	0.557726	4.8311	0.605043	4.86021	0.653565	4.87883	0.684535	4.90883	0.749355	4.942	0.794277	4.97703	0.845603	4.9972	0.896059	5.01952	0.922388	5.04339	1.00089	5.07581	1.06511	5.08081	1.08705	5.11071	1.16507	5.13558	1.24309	5.15276	1.28552
1.83412	4.60167	0.314613	4.64355	0.361878	4.66395	0.383186	4.70371	0.42945	4.74169	0.483664	4.77642	0.530973	4.79086	0.552365	4.82877	0.599498	4.85813	0.647872	4.87687	0.678708	4.90718	0.743362	4.94057	0.788166	4.97582	0.839331	4.99625	0.889773	5.01866	0.915985	5.0429	0.994367	5.0756	1.05851	5.0807	1.0805	5.11092	1.15837	5.13615	1.23632	5.15351	1.27872
1.8298	4.59802	0.310516	4.64009	0.357499	4.66059	0.378671	4.70057	0.424681	4.73881	0.478639	4.77377	0.525747	4.78829	0.547047	4.82644	0.593994	4.85604	0.642217	4.87491	0.67292	4.90551	0.737408	4.93912	0.782093	4.9746	0.833096	4.99529	0.883522	5.01779	0.909618	5.04239	0.987879	5.07537	1.05195	5.08057	1.07398	5.11111	1.15171	5.13669	1.22958	5.15424	1.27194
1.8255	4.59438	0.306462	4.63664	0.353163	4.65724	0.3742	4.69743	0.419957	4.73591	0.473656	4.77111	0.520562	4.78572	0.54177	4.8241	0.58853	4.85393	0.636603	4.87293	0.667172	4.90382	0.731492	4.93766	0.776057	4.97337	0.826898	4.99431	0.877307	5.0169	0.903286	5.04185	0.981426	5.07512	1.04541	5.08042	1.06749	5.11128	1.14508	5.13721	1.22287	5.15494	1.2652
1.82122	4.59075	0.302452	4.63319	0.348871	4.65389	0.369772	4.69428	0.415275	4.73302	0.468716	4.76845	0.515418	4.78314	0.536534	4.82175	0.583107	4.85182	0.631027	4.87094	0.661463	4.90213	0.725615	4.93619	0.770059	4.97211	0.820737	4.99331	0.871126	5.016	0.89699	5.0413	0.975007	5.07486	1.03892	5.08024	1.06103	5.11142	1.13848	5.1377	1.21619	5.15562	1.25848
1.81696	4.58712	0.298485	4.62975	0.344622	4.65054	0.365388	4.69114	0.410636	4.73013	0.463818	4.76579	0.510315	4.78056	0.531338	4.8194	0.577724	4.8497	0.625491	4.86895	0.655793	4.90042	0.719775	4.9347	0.764097	4.97084	0.814611	4.9923	0.86498	5.01508	0.890728	5.04073	0.968621	5.07457	1.03245	5.08005	1.05461	5.11155	1.13191	5.13818	1.20954	5.15628	1.25179
1.81271	4.58351	0.29456	4.62632	0.340415	4.6472	0.361046	4.688	0.406038	4.72723	0.458961	4.76311	0.505253	4.77797	0.526184	4.81704	0.57238	4.84757	0.619993	4.86694	0.650161	4.8987	0.713973	4.9332	0.758172	4.96956	0.808522	4.99127	0.858869	5.01414	0.884501	5.04014	0.962268	5.07426	1.02601	5.07984	1.04822	5.11165	1.12538	5.13863	1.20291	5.15691	1.24513
1.80849	4.5799	0.290679	4.62289	0.336251	4.64386	0.356746	4.68486	0.401483	4.72433	0.454146	4.76044	0.500232	4.77538	0.52107	4.81467	0.567076	4.84544	0.614534	4.86492	0.644568	4.89697	0.708208	4.93168	0.752283	4.96826	0.802469	4.99022	0.852792	5.01318	0.878309	5.03953	0.955949	5.07393	1.01961	5.0796	1.04186	5.11173	1.11887	5.13905	1.19632	5.15752	1.2385
1.80429	4.5763	0.286838	4.61946	0.332129	4.64053	0.352488	4.68173	0.39697	4.72143	0.449371	4.75776	0.49525	4.77278	0.515996	4.81229	0.561811	4.84329	0.609113	4.86289	0.639013	4.89522	0.702481	4.93016	0.746431	4.96695	0.796452	4.98916	0.84675	5.01221	0.87215	5.0389	0.949663	5.07358	1.01324	5.07935	1.03553	5.11179	1.1124	5.13945	1.18976	5.15811	1.2319
1.80011	4.57271	0.28304	4.61605	0.328049	4.6372	0.348272	4.67859	0.392498	4.71853	0.444638	4.75508	0.490308	4.77018	0.510962	4.80991	0.556585	4.84114	0.60373	4.86085	0.633496	4.89347	0.696791	4.92861	0.740615	4.96562	0.79047	4.98808	0.840742	5.01121	0.866027	5.03825	0.94341	5.07322	1.0069	5.07908	1.02923	5.11182	1.10595	5.13984	1.18323	5.15867	1.22533
1.79595	4.56913	0.279283	4.61264	0.32401	4.63388	0.344097	4.67546	0.388067	4.71562	0.439944	4.7524	0.485406	4.76757	0.505967	4.80752	0.551397	4.83897	0.598384	4.85881	0.628016	4.8917	0.691137	4.92706	0.734835	4.96428	0.784523	4.98699	0.834767	5.01021	0.859936	5.03759	0.937189	5.07283	1.00059	5.07879	1.02296	5.11184	1.09953	5.1402	1.17672	5.15921	1.21878
1.7918	4.56556	0.275566	4.60923	0.320012	4.63056	0.339963	4.67232	0.383676	4.71272	0.43529	4.74971	0.480543	4.76496	0.501011	4.80512	0.546248	4.8368	0.593077	4.85675	0.622574	4.88992	0.68552	4.92549	0.72909	4.96292	0.778611	4.98589	0.828826	5.00919	0.85388	5.03691	0.931001	5.07243	0.994316	5.07848	1.01673	5.11184	1.09315	5.14053	1.17025	5.15973	1.21227
1.78768	4.56199	0.27189	4.60583	0.316054	4.62724	0.33587	4.66919	0.379326	4.70982	0.430676	4.74702	0.475719	4.76235	0.496095	4.80272	0.541137	4.83462	0.587806	4.85468	0.61717	4.88813	0.679939	4.92391	0.723381	4.96155	0.772734	4.98476	0.822918	5.00815	0.847857	5.03621	0.924845	5.072	0.988071	5.07815	1.01052	5.11182	1.08679	5.14085	1.1638	5.16022	1.20578
1.78357	4.55844	0.268254	4.60244	0.312137	4.62393	0.331816	4.66606	0.375015	4.70691	0.426102	4.74432	0.470934	4.75973	0.491217	4.80031	0.536065	4.83243	0.582573	4.85261	0.611802	4.88633	0.674394	4.92232	0.717707	4.96016	0.766892	4.98363	0.817044	5.00709	0.841868	5.03549	0.918721	5.07156	0.981857	5.07781	1.00434	5.11177	1.08047	5.14115	1.15738	5.1607	1.19932
1.77949	4.5549	0.264657	4.59905	0.308259	4.62063	0.327803	4.66294	0.370745	4.704	0.421567	4.74162	0.466187	4.7571	0.486377	4.7979	0.531029	4.83024	0.577376	4.85053	0.606471	4.88452	0.668885	4.92072	0.712068	4.95876	0.761085	4.98248	0.811202	5.00602	0.835911	5.03476	0.912629	5.0711	0.975674	5.07744	0.998198	5.11171	1.07418	5.14142	1.15099	5.16115	1.19288
1.77542	4.55136	0.2611	4.59567	0.304421	4.61733	0.323829	4.65981	0.366513	4.7011	0.41707	4.73892	0.461478	4.75448	0.481576	4.79548	0.526031	4.82803	0.572216	4.84843	0.601176	4.8827	0.663412	4.9191	0.706463	4.95735	0.755311	4.98131	0.805394	5.00494	0.829988	5.03401	0.906569	5.07062	0.969522	5.07706	0.992083	5.11163	1.06791	5.14167	1.14463	5.16158	1.18648
1.77137	4.54784	0.257581	4.5923	0.300622	4.61403	0.319894	4.65669	0.362321	4.69819	0.412612	4.73622	0.456808	4.75185	0.476812	4.79305	0.521071	4.82582	0.567092	4.84633	0.595918	4.88086	0.657974	4.91747	0.700893	4.95592	0.749572	4.98013	0.799618	5.00384	0.824097	5.03324	0.90054	5.07013	0.9634	5.07666	0.985998	5.11152	1.06167	5.14191	1.1383	5.16199	1.1801
1.76734	4.54432	0.254101	4.58893	0.296862	4.61074	0.315998	4.65357	0.358167	4.69528	0.408193	4.73351	0.452174	4.74922	0.472086	4.79062	0.516147	4.82361	0.562004	4.84422	0.590696	4.87902	0.652571	4.91583	0.695358	4.95448	0.743867	4.97894	0.793875	5.00272	0.818239	5.03246	0.894543	5.06961	0.957308	5.07624	0.979943	5.1114	1.05546	5.14212	1.13199	5.16238	1.17375
1.76333	4.54082	0.25066	4.58557	0.29314	4.60746	0.31214	4.65046	0.354052	4.69238	0.403811	4.7308	0.447579	4.74658	0.467398	4.78819	0.51126	4.82138	0.556952	4.8421	0.585509	4.87717	0.647203	4.91418	0.689857	4.95302	0.738195	4.97773	0.788164	5.00159	0.812414	5.03166	0.888577	5.06908	0.951247	5.07581	0.973917	5.11126	1.04929	5.14231	1.12571	5.16274	1.16743
1.75934	4.53732	0.247256	4.58222	0.289456	4.60418	0.308321	4.64735	0.349975	4.68947	0.399467	4.72809	0.44302	4.74394	0.462746	4.78575	0.506409	4.81915	0.551936	4.83998	0.580359	4.87531	0.641871	4.91252	0.684389	4.95156	0.732557	4.97651	0.782485	5.00045	0.80662	5.03085	0.882642	5.06853	0.945215	5.07535	0.967921	5.1111	1.04314	5.14248	1.11946	5.16309	1.16113
1.75536	4.53383	0.243889	4.57888	0.28581	4.60091	0.304539	4.64424	0.345936	4.68656	0.395161	4.72538	0.438498	4.7413	0.458132	4.7833	0.501594	4.81691	0.546955	4.83784	0.575243	4.87344	0.636572	4.91084	0.678956	4.95008	0.726952	4.97527	0.776838	4.99929	0.800859	5.03002	0.876738	5.06797	0.939214	5.07488	0.961954	5.11092	1.03702	5.14263	1.11324	5.16341	1.15486
1.75141	4.53036	0.24056	4.57554	0.282201	4.59764	0.300795	4.64113	0.341934	4.68366	0.390892	4.72267	0.434013	4.73865	0.453553	4.78085	0.496816	4.81467	0.54201	4.8357	0.570163	4.87155	0.631308	4.90916	0.673556	4.94859	0.72138	4.97403	0.771222	4.99812	0.795129	5.02917	0.870864	5.06739	0.933242	5.0744	0.956016	5.11073	1.03092	5.14277	1.10704	5.16372	1.14862
1.74747	4.52689	0.237267	4.57221	0.27863	4.59438	0.297088	4.63803	0.33797	4.68075	0.386659	4.71995	0.429564	4.73601	0.449012	4.77839	0.492073	4.81242	0.537099	4.83355	0.565118	4.86967	0.626078	4.90746	0.668189	4.94708	0.715841	4.97276	0.765639	4.99693	0.789432	5.02831	0.865022	5.06679	0.9273	5.07389	0.950107	5.11051	1.02486	5.14288	1.10087	5.16401	1.1424
1.74354	4.52344	0.234011	4.56889	0.275095	4.59112	0.293418	4.63493	0.334042	4.67785	0.382463	4.71724	0.425151	4.73336	0.444506	4.77593	0.487366	4.81016	0.532223	4.8314	0.560108	4.86777	0.620882	4.90576	0.662856	4.94557	0.710335	4.97149	0.760086	4.99573	0.783765	5.02743	0.859209	5.06617	0.921387	5.07337	0.944227	5.11028	1.01882	5.14297	1.09473	5.16427	1.13621
1.73964	4.51999	0.230791	4.56557	0.271597	4.58788	0.289785	4.63183	0.330151	4.67495	0.378304	4.71452	0.420775	4.73071	0.440036	4.77347	0.482694	4.8079	0.527382	4.82923	0.555132	4.86586	0.61572	4.90404	0.657555	4.94404	0.704862	4.9702	0.754565	4.99451	0.778131	5.02654	0.853427	5.06554	0.915503	5.07284	0.938375	5.11003	1.01281	5.14305	1.08862	5.16451	1.13005
1.73575	4.51655	0.227606	4.56227	0.268135	4.58463	0.286188	4.62874	0.326297	4.67204	0.37418	4.7118	0.416433	4.72806	0.435602	4.771	0.478057	4.80563	0.522575	4.82706	0.55019	4.86394	0.610591	4.90231	0.652288	4.9425	0.699421	4.9689	0.749075	4.99329	0.772527	5.02563	0.847674	5.06489	0.909648	5.07228	0.932553	5.10976	1.00683	5.1431	1.08253	5.16474	1.12391
1.73189	4.51313	0.224457	4.55897	0.264708	4.5814	0.282627	4.62565	0.322478	4.66914	0.370093	4.70908	0.412127	4.7254	0.431203	4.76853	0.473455	4.80336	0.517802	4.82488	0.545283	4.86202	0.605496	4.90057	0.647053	4.94094	0.694012	4.96759	0.743616	4.99205	0.766954	5.02471	0.841952	5.06423	0.903823	5.07172	0.926758	5.10947	1.00088	5.14314	1.07647	5.16495	1.1178
1.72803	4.50971	0.221343	4.55568	0.261318	4.57817	0.279101	4.62256	0.318696	4.66624	0.366041	4.70636	0.407857	4.72274	0.426839	4.76605	0.468887	4.80107	0.513063	4.8227	0.54041	4.86008	0.600433	4.89883	0.64185	4.93938	0.688635	4.96627	0.738187	4.99079	0.761412	5.02377	0.836259	5.06355	0.898026	5.07113	0.920992	5.10917	0.994958	5.14316	1.07043	5.16513	1.11171
1.7242	4.50631	0.218264	4.55239	0.257962	4.57495	0.275611	4.61949	0.314948	4.66334	0.362024	4.70363	0.403621	4.72009	0.422511	4.76357	0.464354	4.79879	0.508358	4.82051	0.53557	4.85814	0.595404	4.89707	0.63668	4.9378	0.68329	4.96493	0.732789	4.98952	0.755901	5.02282	0.830596	5.06285	0.892257	5.07053	0.915254	5.10885	0.989061	5.14316	1.06442	5.1653	1.10565
1.72038	4.50291	0.215219	4.54912	0.254641	4.57173	0.272156	4.61641	0.311236	4.66045	0.358042	4.70091	0.399419	4.71743	0.418216	4.76109	0.459855	4.7965	0.503686	4.81831	0.530764	4.85619	0.590408	4.8953	0.631542	4.93622	0.677977	4.96358	0.727422	4.98825	0.750421	5.02185	0.824962	5.06215	0.886517	5.06992	0.909544	5.10851	0.983191	5.14314	1.05844	5.16545	1.09962
1.71658	4.49953	0.212209	4.54585	0.251355	4.56852	0.268736	4.61334	0.307559	4.65755	0.354095	4.69818	0.395253	4.71476	0.413957	4.7586	0.45539	4.7942	0.499047	4.81611	0.525991	4.85423	0.585444	4.89353	0.626436	4.93462	0.672696	4.96222	0.722084	4.98695	0.74497	5.02087	0.819358	5.06142	0.880806	5.06929	0.903861	5.10816	0.977349	5.14311	1.05248	5.16558	1.09361
1.7128	4.49616	0.209232	4.5426	0.248103	4.56532	0.26535	4.61027	0.303917	4.65466	0.350183	4.69546	0.39112	4.7121	0.409731	4.75611	0.450959	4.7919	0.494442	4.8139	0.521251	4.85226	0.580512	4.89174	0.621361	4.93301	0.667446	4.96085	0.716777	4.98565	0.73955	5.01988	0.813782	5.06068	0.875122	5.06864	0.898206	5.10778	0.971534	5.14305	1.04655	5.16569	1.08762
1.70904	4.4928	0.206288	4.53934	0.244885	4.56213	0.261998	4.60721	0.300309	4.65177	0.346305	4.69274	0.387021	4.70944	0.40554	4.75362	0.446561	4.7896	0.48987	4.81168	0.516545	4.85029	0.575613	4.88995	0.616319	4.93139	0.662227	4.95947	0.7115	4.98433	0.73416	5.01887	0.808236	5.05992	0.869467	5.06798	0.892579	5.1074	0.965745	5.14298	1.04065	5.16579	1.08166
1.70529	4.48945	0.203378	4.5361	0.2417	4.55894	0.258681	4.60415	0.296735	4.64888	0.342461	4.69001	0.382956	4.70677	0.401382	4.75112	0.442196	4.78728	0.48533	4.80946	0.511871	4.84831	0.570746	4.88814	0.611307	4.92976	0.657039	4.95808	0.706252	4.983	0.7288	5.01785	0.802718	5.05915	0.86384	5.0673	0.886979	5.10699	0.959984	5.14289	1.03477	5.16586	1.07573
1.70155	4.48611	0.2005	4.53287	0.238549	4.55576	0.255397	4.60109	0.293195	4.64599	0.33865	4.68729	0.378925	4.70411	0.397257	4.74862	0.437865	4.78497	0.480823	4.80723	0.507229	4.84632	0.56591	4.88633	0.606327	4.92812	0.651882	4.95667	0.701034	4.98166	0.72347	5.01682	0.797229	5.05837	0.85824	5.06661	0.881407	5.10657	0.954249	5.14278	1.02891	5.16592	1.06982
1.69784	4.48278	0.197656	4.52965	0.235431	4.55258	0.252146	4.59804	0.289689	4.64311	0.334874	4.68456	0.374926	4.70144	0.393166	4.74612	0.433567	4.78265	0.476348	4.805	0.502621	4.84432	0.561107	4.88451	0.601378	4.92647	0.646755	4.95525	0.695845	4.9803	0.718169	5.01577	0.791769	5.05757	0.852668	5.06591	0.875861	5.10614	0.94854	5.14266	1.02309	5.16596	1.06394
1.69414	4.47946	0.194843	4.52643	0.232346	4.54942	0.248929	4.595	0.286216	4.64022	0.33113	4.68184	0.370961	4.69878	0.389108	4.74362	0.429301	4.78033	0.471905	4.80276	0.498044	4.84232	0.556335	4.88268	0.596459	4.92481	0.64166	4.95382	0.690686	4.97894	0.712898	5.01471	0.786337	5.05675	0.847123	5.06519	0.870343	5.10569	0.942858	5.14252	1.01728	5.16598	1.05808
1.69045	4.47616	0.192062	4.52322	0.229294	4.54626	0.245744	4.59196	0.282776	4.63734	0.32742	4.67911	0.367029	4.69611	0.385083	4.74111	0.425068	4.778	0.467495	4.80052	0.493499	4.84031	0.551594	4.88084	0.591572	4.92314	0.636594	4.95238	0.685556	4.97756	0.707656	5.01363	0.780933	5.05592	0.841606	5.06446	0.864851	5.10522	0.937203	5.14236	1.01151	5.16599	1.05224
1.68678	4.47286	0.189313	4.52003	0.226273	4.54311	0.242591	4.58893	0.279369	4.63446	0.323742	4.67639	0.363129	4.69344	0.381091	4.7386	0.420867	4.77567	0.463116	4.79827	0.488986	4.83829	0.546884	4.87899	0.586715	4.92146	0.631559	4.95094	0.680455	4.97617	0.702443	5.01254	0.775557	5.05508	0.836115	5.06371	0.859386	5.10474	0.931573	5.14219	1.00575	5.16598	1.04643
1.68313	4.46957	0.186595	4.51684	0.223285	4.53996	0.239471	4.5859	0.275994	4.63159	0.320097	4.67366	0.359261	4.69078	0.377131	4.73609	0.416698	4.77333	0.458768	4.79602	0.484505	4.83626	0.542205	4.87714	0.581888	4.91977	0.626554	4.94948	0.675382	4.97477	0.69726	5.01144	0.770209	5.05422	0.830652	5.06295	0.853948	5.10424	0.92597	5.142	1.00002	5.16595	1.04065
1.6795	4.4663	0.183908	4.51366	0.220328	4.53683	0.236383	4.58288	0.272652	4.62872	0.316485	4.67094	0.355426	4.68811	0.373203	4.73358	0.412562	4.77099	0.454452	4.79376	0.480055	4.83423	0.537557	4.87528	0.577092	4.91807	0.621579	4.94801	0.670339	4.97336	0.692105	5.01033	0.764889	5.05335	0.825216	5.06217	0.848536	5.10372	0.920392	5.14179	0.99432	5.1659	1.03489
1.67588	4.46304	0.181252	4.51048	0.217402	4.5337	0.233327	4.57986	0.269342	4.62585	0.312904	4.66822	0.351623	4.68544	0.369307	4.73106	0.408457	4.76864	0.450167	4.79149	0.475637	4.8322	0.53294	4.8734	0.572325	4.91636	0.616634	4.94653	0.665323	4.97194	0.686978	5.0092	0.759596	5.05247	0.819807	5.06138	0.84315	5.1032	0.91484	5.14157	0.988641	5.16584	1.02915
1.67227	4.45979	0.178626	4.50732	0.214508	4.53058	0.230302	4.57685	0.266063	4.62298	0.309356	4.6655	0.347851	4.68277	0.365443	4.72854	0.404383	4.7663	0.445914	4.78923	0.47125	4.83015	0.528353	4.87153	0.567589	4.91464	0.611718	4.94503	0.660337	4.9705	0.681881	5.00806	0.754332	5.05157	0.814424	5.06058	0.83779	5.10265	0.909314	5.14133	0.982987	5.16576	1.02344
1.66868	4.45655	0.176031	4.50417	0.211644	4.52747	0.227308	4.57384	0.262817	4.62012	0.305839	4.66278	0.344111	4.68011	0.36161	4.72602	0.400341	4.76395	0.441691	4.78695	0.466893	4.8281	0.523796	4.86964	0.562882	4.91292	0.606832	4.94353	0.655378	4.96906	0.676812	5.00691	0.749094	5.05066	0.809068	5.05976	0.832457	5.1021	0.903814	5.14108	0.977357	5.16566	1.01774
1.66511	4.45332	0.173465	4.50102	0.208811	4.52436	0.224345	4.57084	0.259601	4.61726	0.302353	4.66006	0.340402	4.67744	0.357809	4.7235	0.39633	4.76159	0.437498	4.78468	0.462568	4.82605	0.51927	4.86775	0.558205	4.91118	0.601975	4.94202	0.650448	4.9676	0.671771	5.00575	0.743884	5.04974	0.803738	5.05894	0.827149	5.10152	0.898338	5.14081	0.971751	5.16555	1.01208
1.66155	4.45011	0.170929	4.49789	0.206008	4.52127	0.221413	4.56784	0.256417	4.6144	0.298899	4.65734	0.336725	4.67477	0.354039	4.72098	0.39235	4.75923	0.433337	4.7824	0.458272	4.82399	0.514773	4.86585	0.553558	4.90943	0.597148	4.9405	0.645546	4.96614	0.666758	5.00458	0.738701	5.0488	0.798434	5.05809	0.821868	5.10094	0.892888	5.14052	0.96617	5.16542	1.00644
1.65801	4.4469	0.168422	4.49476	0.203235	4.51818	0.218511	4.56485	0.253263	4.61155	0.295476	4.65462	0.333078	4.67211	0.3503	4.71846	0.3884	4.75687	0.429205	4.78011	0.454008	4.82192	0.510306	4.86394	0.548939	4.90768	0.592349	4.93897	0.640671	4.96466	0.661773	5.00339	0.733544	5.04785	0.793157	5.05724	0.816611	5.10034	0.887463	5.14022	0.960612	5.16527	1.00082
1.65448	4.44371	0.165945	4.49165	0.200493	4.5151	0.215639	4.56187	0.25014	4.6087	0.292083	4.65191	0.329462	4.66944	0.346592	4.71593	0.384481	4.75451	0.425104	4.77782	0.449773	4.81984	0.50587	4.86202	0.54435	4.90592	0.58758	4.93743	0.635824	4.96318	0.656816	5.00219	0.728415	5.04689	0.787906	5.05637	0.811381	5.09972	0.882064	5.1399	0.955079	5.16511	0.995222
1.65097	4.44053	0.163496	4.48854	0.197779	4.51203	0.212797	4.55889	0.247047	4.60585	0.288721	4.64919	0.325876	4.66678	0.342914	4.7134	0.380593	4.75214	0.421032	4.77553	0.445569	4.81776	0.501462	4.8601	0.53979	4.90414	0.582839	4.93589	0.631005	4.96168	0.651887	5.00098	0.723313	5.04591	0.78268	5.05549	0.806176	5.09909	0.876689	5.13957	0.949569	5.16493	0.98965
1.64747	4.43736	0.161075	4.48544	0.195094	4.50896	0.209985	4.55592	0.243985	4.60301	0.285389	4.64648	0.322321	4.66411	0.339267	4.71088	0.376735	4.74977	0.416991	4.77323	0.441395	4.81568	0.497084	4.85817	0.535259	4.90237	0.578127	4.93433	0.626213	4.96018	0.646986	4.99976	0.718237	5.04492	0.77748	5.0546	0.800996	5.09845	0.871339	5.13922	0.944083	5.16474	0.984101
1.64399	4.4342	0.158683	4.48236	0.192439	4.50591	0.207202	4.55296	0.240952	4.60017	0.282088	4.64377	0.318795	4.66145	0.335649	4.70835	0.372906	4.7474	0.412979	4.77093	0.43725	4.81359	0.492734	4.85623	0.530756	4.90058	0.573443	4.93276	0.621448	4.95866	0.642112	4.99853	0.713187	5.04392	0.772307	5.05369	0.795842	5.09779	0.866013	5.13886	0.938621	5.16453	0.978575
1.64052	4.43105	0.156319	4.47928	0.189812	4.50286	0.204448	4.55	0.237949	4.59733	0.278816	4.64106	0.3153	4.65879	0.332062	4.70582	0.369108	4.74503	0.408996	4.76863	0.433135	4.8115	0.488414	4.85429	0.526282	4.89878	0.568788	4.93119	0.616711	4.95714	0.637265	4.99729	0.708164	5.04291	0.767158	5.05277	0.790712	5.09712	0.860713	5.13848	0.933181	5.16431	0.973072
1.63707	4.42791	0.153982	4.47621	0.187214	4.49982	0.201723	4.54704	0.234976	4.5945	0.275574	4.63835	0.311834	4.65613	0.328505	4.70329	0.365339	4.74265	0.405043	4.76632	0.429049	4.8094	0.484123	4.85234	0.521837	4.89698	0.56416	4.9296	0.612001	4.9556	0.632446	4.99603	0.703168	5.04188	0.762035	5.05185	0.785607	5.09643	0.855436	5.13809	0.927766	5.16407	0.967592
1.63363	4.42479	0.151673	4.47315	0.184644	4.49679	0.199027	4.5441	0.232031	4.59168	0.272362	4.63565	0.308398	4.65347	0.324977	4.70076	0.3616	4.74027	0.401119	4.76401	0.424993	4.80729	0.479861	4.85038	0.517419	4.89517	0.559561	4.92801	0.607317	4.95406	0.627654	4.99477	0.698197	5.04085	0.756938	5.0509	0.780528	5.09574	0.850185	5.13768	0.922373	5.16381	0.962135
1.63021	4.42168	0.149391	4.4701	0.182102	4.49377	0.196359	4.54116	0.229116	4.58885	0.269178	4.63295	0.304991	4.65082	0.321478	4.69823	0.35789	4.73789	0.397224	4.76169	0.420966	4.80518	0.475626	4.84842	0.51303	4.89335	0.55499	4.92641	0.602661	4.9525	0.622888	4.99349	0.693252	5.0398	0.751865	5.04995	0.775473	5.09503	0.844957	5.13726	0.917004	5.16354	0.9567
1.6268	4.41858	0.147136	4.46706	0.179588	4.49076	0.193719	4.53823	0.226229	4.58603	0.266024	4.63025	0.301613	4.64816	0.318009	4.6957	0.354209	4.73551	0.393358	4.75938	0.416967	4.80307	0.471421	4.84645	0.508669	4.89152	0.550447	4.9248	0.598031	4.95094	0.61815	4.9922	0.688333	5.03874	0.746818	5.04899	0.770443	5.0943	0.839753	5.13683	0.911658	5.16326	0.951288
1.6234	4.41549	0.144907	4.46403	0.177101	4.48775	0.191107	4.5353	0.223371	4.58322	0.262898	4.62755	0.298264	4.64551	0.314568	4.69317	0.350557	4.73313	0.38952	4.75706	0.412998	4.80095	0.467243	4.84448	0.504336	4.88969	0.545931	4.92318	0.593427	4.94937	0.613438	4.9909	0.68344	5.03767	0.741795	5.04801	0.765437	5.09356	0.834574	5.13638	0.906335	5.16296	0.945898
1.62003	4.41242	0.142705	4.46101	0.174641	4.48476	0.188523	4.53238	0.220541	4.58041	0.259802	4.62485	0.294944	4.64285	0.311157	4.69063	0.346934	4.73074	0.385711	4.75474	0.409057	4.79883	0.463094	4.8425	0.50003	4.88784	0.541443	4.92155	0.58885	4.94779	0.608753	4.9896	0.678573	5.03658	0.736798	5.04702	0.760455	5.09281	0.829418	5.13591	0.901035	5.16264	0.940531
1.61666	4.40935	0.140529	4.458	0.172208	4.48177	0.185966	4.52947	0.217739	4.57761	0.256733	4.62216	0.291652	4.6402	0.307774	4.6881	0.34334	4.72835	0.38193	4.75241	0.405144	4.7967	0.458973	4.84051	0.495752	4.886	0.536983	4.91992	0.584299	4.9462	0.604095	4.98828	0.673731	5.03549	0.731825	5.04602	0.755498	5.09205	0.824286	5.13544	0.895757	5.16232	0.935186
1.61331	4.4063	0.138379	4.45501	0.169802	4.4788	0.183437	4.52656	0.214965	4.57481	0.253693	4.61947	0.288389	4.63756	0.304419	4.68557	0.339774	4.72596	0.378177	4.75008	0.40126	4.79457	0.454879	4.83852	0.491501	4.88414	0.532549	4.91827	0.579775	4.9446	0.599462	4.98695	0.668915	5.03438	0.726877	5.04501	0.750565	5.09128	0.819178	5.13495	0.890502	5.16197	0.929863
1.60997	4.40326	0.136255	4.45202	0.167422	4.47583	0.180934	4.52366	0.212218	4.57201	0.250681	4.61678	0.285154	4.63491	0.301093	4.68304	0.336236	4.72357	0.374452	4.74775	0.397404	4.79243	0.450813	4.83652	0.487278	4.88228	0.528143	4.91662	0.575276	4.94299	0.594856	4.98561	0.664124	5.03326	0.721953	5.04399	0.745657	5.09049	0.814094	5.13444	0.885269	5.16162	0.924563
1.60665	4.40023	0.134156	4.44904	0.165069	4.47287	0.178458	4.52077	0.209499	4.56922	0.247696	4.61409	0.281947	4.63227	0.297794	4.68051	0.332726	4.72117	0.370755	4.74542	0.393576	4.79029	0.446775	4.83452	0.483082	4.88041	0.523764	4.91496	0.570803	4.94138	0.590276	4.98426	0.659358	5.03214	0.717054	5.04295	0.740772	5.08969	0.809033	5.13392	0.880059	5.16124	0.919284
1.60333	4.39721	0.132082	4.44607	0.162742	4.46992	0.176009	4.51788	0.206807	4.56643	0.244739	4.61141	0.278767	4.62962	0.294524	4.67798	0.329244	4.71878	0.367085	4.74308	0.389775	4.78815	0.442764	4.83251	0.478912	4.87853	0.519411	4.9133	0.566357	4.93975	0.585722	4.98291	0.654617	5.03099	0.712179	5.04191	0.735911	5.08888	0.803995	5.13339	0.874872	5.16086	0.914027
1.60004	4.39421	0.130034	4.44311	0.16044	4.46698	0.173586	4.51501	0.204143	4.56365	0.24181	4.60873	0.275615	4.62698	0.291281	4.67545	0.32579	4.71638	0.363444	4.74075	0.386003	4.786	0.43878	4.8305	0.47477	4.87665	0.515086	4.91162	0.561935	4.93812	0.581194	4.98154	0.649901	5.02984	0.707329	5.04085	0.731073	5.08805	0.798981	5.13285	0.869706	5.16046	0.908792
1.59676	4.39122	0.128009	4.44016	0.158164	4.46405	0.171189	4.51213	0.201504	4.56087	0.238908	4.60605	0.272491	4.62435	0.288066	4.67292	0.322364	4.71399	0.359829	4.73841	0.382258	4.78385	0.434823	4.82848	0.470655	4.87476	0.510787	4.90994	0.55754	4.93648	0.576692	4.98016	0.64521	5.02868	0.702502	5.03979	0.72626	5.08722	0.79399	5.13229	0.864563	5.16004	0.903578
1.59349	4.38824	0.12601	4.43722	0.155914	4.46112	0.168818	4.50927	0.198893	4.5581	0.236033	4.60338	0.269393	4.62171	0.284878	4.67039	0.318965	4.71159	0.356242	4.73607	0.37854	4.78169	0.430893	4.82646	0.466566	4.87286	0.506514	4.90825	0.55317	4.93483	0.572216	4.97877	0.640544	5.02751	0.6977	5.03871	0.72147	5.08637	0.789022	5.13172	0.859442	5.15962	0.898386
1.59023	4.38527	0.124034	4.43429	0.153688	4.45821	0.166472	4.50641	0.196308	4.55534	0.233184	4.60071	0.266323	4.61908	0.281718	4.66786	0.315593	4.70919	0.352681	4.73373	0.37485	4.77953	0.426991	4.82443	0.462503	4.87096	0.502268	4.90656	0.548825	4.93318	0.567765	4.97738	0.635903	5.02633	0.692922	5.03762	0.716703	5.08551	0.784077	5.13113	0.854343	5.15918	0.893216
1.58699	4.38231	0.122082	4.43137	0.151488	4.45531	0.164152	4.50357	0.193748	4.55258	0.230363	4.59804	0.26328	4.61645	0.278584	4.66533	0.312248	4.70679	0.349148	4.73138	0.371186	4.77737	0.423114	4.8224	0.458467	4.86905	0.498049	4.90485	0.544505	4.93152	0.563339	4.97597	0.631286	5.02514	0.688167	5.03652	0.71196	5.08464	0.779155	5.13053	0.849265	5.15872	0.888067
1.58376	4.37937	0.120155	4.42846	0.149312	4.45241	0.161857	4.50072	0.191215	4.54982	0.227567	4.59538	0.260263	4.61382	0.275477	4.6628	0.30893	4.70439	0.345641	4.72903	0.36755	4.77521	0.419264	4.82036	0.454458	4.86714	0.493855	4.90314	0.540211	4.92984	0.558939	4.97455	0.626693	5.02393	0.683436	5.03542	0.70724	5.08375	0.774256	5.12992	0.84421	5.15825	0.88294
1.58054	4.37643	0.11825	4.42556	0.14716	4.44952	0.159587	4.49789	0.188708	4.54707	0.224798	4.59272	0.257273	4.6112	0.272397	4.66028	0.305639	4.70199	0.342161	4.72669	0.36394	4.77304	0.415441	4.81832	0.450474	4.86522	0.489688	4.90143	0.535941	4.92816	0.554564	4.97313	0.622125	5.02272	0.678729	5.0343	0.702544	5.08286	0.769379	5.1293	0.839176	5.15777	0.877833
1.57734	4.37351	0.116369	4.42268	0.145033	4.44665	0.157342	4.49506	0.186226	4.54432	0.222055	4.59006	0.254309	4.60858	0.269343	4.65775	0.302375	4.69959	0.338708	4.72434	0.360357	4.77087	0.411644	4.81628	0.446516	4.86329	0.485546	4.8997	0.531697	4.92648	0.550214	4.9717	0.617581	5.0215	0.674045	5.03317	0.69787	5.08195	0.764525	5.12866	0.834164	5.15728	0.872748
1.57415	4.37061	0.114512	4.4198	0.14293	4.44378	0.155121	4.49224	0.183769	4.54158	0.219338	4.58741	0.251371	4.60596	0.266315	4.65523	0.299137	4.69719	0.335281	4.72199	0.356801	4.76869	0.407873	4.81422	0.442585	4.86136	0.48143	4.89797	0.527477	4.92478	0.545889	4.97026	0.613061	5.02027	0.669384	5.03203	0.693219	5.08103	0.759694	5.12802	0.829173	5.15677	0.867684
1.57098	4.36771	0.112676	4.41693	0.14085	4.44092	0.152924	4.48943	0.181337	4.53885	0.216646	4.58476	0.248459	4.60334	0.263314	4.65271	0.295925	4.69479	0.331879	4.71964	0.353271	4.76651	0.404128	4.81217	0.438679	4.85942	0.47734	4.89623	0.523282	4.92308	0.541589	4.96881	0.608566	5.01902	0.664747	5.03088	0.688591	5.08011	0.754885	5.12736	0.824204	5.15625	0.862641
1.56781	4.36483	0.110864	4.41408	0.138794	4.43808	0.150752	4.48663	0.178931	4.53612	0.21398	4.58212	0.245573	4.60073	0.260338	4.65019	0.29274	4.69239	0.328504	4.71728	0.349767	4.76433	0.400408	4.81011	0.434798	4.85748	0.473276	4.89449	0.519111	4.92138	0.537314	4.96735	0.604094	5.01777	0.660133	5.02973	0.683986	5.07917	0.750099	5.12669	0.819255	5.15572	0.857618
1.56466	4.36195	0.109074	4.41123	0.136761	4.43524	0.148604	4.48383	0.176549	4.5334	0.21134	4.57947	0.242713	4.59812	0.257389	4.64767	0.28958	4.68999	0.325155	4.71493	0.346289	4.76215	0.396715	4.80805	0.430943	4.85553	0.469237	4.89274	0.514965	4.91966	0.533063	4.96588	0.599646	5.01651	0.655543	5.02856	0.679404	5.07822	0.745334	5.126	0.814329	5.15517	0.852617
1.56153	4.35909	0.107306	4.40839	0.134752	4.43241	0.146479	4.48104	0.174191	4.53068	0.208724	4.57684	0.239878	4.59552	0.254465	4.64515	0.286446	4.68758	0.321831	4.71258	0.342837	4.75997	0.393047	4.80598	0.427114	4.85357	0.465223	4.89098	0.510843	4.91794	0.528837	4.9644	0.595222	5.01523	0.650975	5.02738	0.674844	5.07726	0.740592	5.1253	0.809423	5.15461	0.847636
1.5584	4.35625	0.10556	4.40557	0.132765	4.42959	0.144378	4.47826	0.171858	4.52797	0.206133	4.5742	0.237069	4.59292	0.251566	4.64263	0.283338	4.68518	0.318533	4.71022	0.339411	4.75778	0.389404	4.80391	0.423309	4.85161	0.461234	4.88922	0.506745	4.91621	0.524636	4.96292	0.590821	5.01395	0.64643	5.02619	0.670307	5.07628	0.735872	5.12459	0.804539	5.15404	0.842676
1.55529	4.35341	0.103836	4.40275	0.130801	4.42678	0.1423	4.47549	0.169549	4.52526	0.203567	4.57157	0.234284	4.59032	0.248693	4.64012	0.280256	4.68278	0.315261	4.70786	0.336011	4.75559	0.385787	4.80183	0.41953	4.84965	0.457271	4.88746	0.502672	4.91447	0.520458	4.96143	0.586444	5.01266	0.641909	5.025	0.665792	5.0753	0.731174	5.12387	0.799675	5.15346	0.837737
1.55219	4.35059	0.102133	4.39995	0.12886	4.42398	0.140245	4.47272	0.167264	4.52256	0.201026	4.56895	0.231525	4.58772	0.245844	4.6376	0.277198	4.68038	0.312013	4.70551	0.332636	4.7534	0.382195	4.79976	0.415776	4.84768	0.453333	4.88568	0.498622	4.91273	0.516305	4.95992	0.58209	5.01136	0.63741	5.02379	0.661299	5.07431	0.726498	5.12314	0.794833	5.15286	0.832818
1.5491	4.34778	0.100452	4.39716	0.126941	4.42119	0.138213	4.46997	0.165003	4.51987	0.198509	4.56632	0.22879	4.58513	0.243021	4.63509	0.274166	4.67798	0.308791	4.70315	0.329286	4.7512	0.378628	4.79767	0.412047	4.84571	0.449419	4.8839	0.494597	4.91098	0.512177	4.95842	0.57776	5.01005	0.632933	5.02258	0.656829	5.07331	0.721843	5.1224	0.790011	5.15226	0.827919
1.54603	4.34498	0.098792	4.39437	0.125044	4.41841	0.136204	4.46722	0.162765	4.51718	0.196016	4.56371	0.22608	4.58254	0.240222	4.63258	0.271159	4.67558	0.305594	4.70079	0.325962	4.74901	0.375086	4.79559	0.408343	4.84373	0.44553	4.88211	0.490595	4.90923	0.508072	4.9569	0.573453	5.00874	0.62848	5.02136	0.652381	5.07229	0.717211	5.12164	0.78521	5.15163	0.823041
1.54296	4.34219	0.097153	4.3916	0.123169	4.41564	0.134217	4.46448	0.16055	4.5145	0.193548	4.56109	0.223394	4.57996	0.237448	4.63008	0.268177	4.67317	0.302422	4.69843	0.322663	4.74681	0.371569	4.7935	0.404663	4.84175	0.441666	4.88032	0.486617	4.90747	0.503991	4.95537	0.569169	5.00741	0.624048	5.02012	0.647955	5.07127	0.7126	5.12087	0.780429	5.151	0.818183
1.53991	4.33942	0.095534	4.38884	0.121316	4.41288	0.132253	4.46175	0.158359	4.51183	0.191103	4.55849	0.220733	4.57738	0.234699	4.62757	0.26522	4.67077	0.299274	4.69608	0.319389	4.74461	0.368077	4.79141	0.401007	4.83976	0.437827	4.87852	0.482662	4.9057	0.499934	4.95384	0.564909	5.00607	0.61964	5.01888	0.64355	5.07023	0.70801	5.1201	0.77567	5.15036	0.813345
1.53688	4.33665	0.093936	4.38609	0.119484	4.41012	0.130311	4.45902	0.156191	4.50916	0.188682	4.55588	0.218096	4.5748	0.231974	4.62507	0.262287	4.66838	0.296151	4.69372	0.316139	4.7424	0.364609	4.78932	0.397376	4.83777	0.434012	4.87672	0.478731	4.90392	0.495901	4.9523	0.560671	5.00473	0.615253	5.01763	0.639168	5.06919	0.703442	5.11931	0.770931	5.1497	0.808527
1.53385	4.3339	0.092359	4.38335	0.117674	4.40738	0.12839	4.45631	0.154045	4.50649	0.186284	4.55328	0.215483	4.57223	0.229273	4.62257	0.259379	4.66598	0.293053	4.69136	0.312915	4.7402	0.361165	4.78722	0.39377	4.83577	0.430221	4.87491	0.474824	4.90214	0.491891	4.95075	0.556456	5.00338	0.610889	5.01637	0.634808	5.06813	0.698895	5.1185	0.766212	5.14903	0.803729
1.53084	4.33117	0.090801	4.38062	0.115885	4.40465	0.126492	4.4536	0.151923	4.50384	0.18391	4.55069	0.212893	4.56966	0.226595	4.62007	0.256495	4.66358	0.289978	4.689	0.309714	4.73799	0.357746	4.78512	0.390188	4.83377	0.426454	4.8731	0.47094	4.90036	0.487905	4.9492	0.552264	5.00201	0.606547	5.01511	0.630469	5.06707	0.69437	5.11769	0.761513	5.14835	0.798951
1.52783	4.32844	0.089263	4.3779	0.114116	4.40193	0.124615	4.4509	0.149822	4.50119	0.181559	4.5481	0.210327	4.5671	0.223942	4.61758	0.253635	4.66118	0.286928	4.68664	0.306539	4.73579	0.354351	4.78301	0.386629	4.83176	0.422712	4.87128	0.467079	4.89857	0.483943	4.94764	0.548095	5.00064	0.602227	5.01383	0.626152	5.066	0.689866	5.11687	0.756835	5.14766	0.794194
1.52484	4.32573	0.087745	4.37519	0.112369	4.39922	0.122759	4.44821	0.147744	4.49854	0.17923	4.54551	0.207785	4.56454	0.221313	4.61508	0.250799	4.65879	0.283902	4.68428	0.303387	4.73358	0.35098	4.78091	0.383095	4.82975	0.418993	4.86946	0.463241	4.89677	0.480004	4.94607	0.543948	4.99926	0.597929	5.01255	0.621856	5.06492	0.685383	5.11604	0.752178	5.14696	0.789455
1.52187	4.32302	0.086247	4.37249	0.110642	4.39652	0.120924	4.44552	0.145688	4.49591	0.176925	4.54293	0.205266	4.56198	0.218706	4.61259	0.247987	4.65639	0.2809	4.68192	0.30026	4.73137	0.347633	4.7788	0.379585	4.82774	0.415299	4.86763	0.459426	4.89497	0.476088	4.94449	0.539824	4.99788	0.593653	5.01126	0.617582	5.06382	0.680921	5.11519	0.74754	5.14625	0.784737
1.5189	4.32033	0.084768	4.3698	0.108935	4.39382	0.11911	4.44285	0.143654	4.49328	0.174642	4.54035	0.20277	4.55943	0.216124	4.61011	0.245199	4.654	0.277922	4.67957	0.297157	4.72916	0.34431	4.77669	0.376098	4.82573	0.411628	4.8658	0.455634	4.89316	0.472195	4.94291	0.535722	4.99648	0.589398	5.00995	0.613329	5.06272	0.67648	5.11434	0.742922	5.14552	0.780038
1.51595	4.31766	0.083308	4.36712	0.107249	4.39114	0.117317	4.44018	0.141641	4.49065	0.172382	4.53778	0.200297	4.55688	0.213564	4.60762	0.242434	4.65161	0.274967	4.67721	0.294078	4.72694	0.341011	4.77457	0.372635	4.82371	0.407981	4.86396	0.451865	4.89135	0.468325	4.94132	0.531643	4.99508	0.585166	5.00865	0.609097	5.06161	0.67206	5.11347	0.738324	5.14478	0.775359
1.513	4.31499	0.081867	4.36446	0.105582	4.38847	0.115545	4.43752	0.13965	4.48803	0.170144	4.53522	0.197848	4.55434	0.211027	4.60514	0.239693	4.64922	0.272036	4.67485	0.291022	4.72473	0.337735	4.77245	0.369195	4.82168	0.404358	4.86211	0.448119	4.88952	0.464479	4.93972	0.527586	4.99367	0.580955	5.00733	0.604887	5.06049	0.667661	5.11259	0.733747	5.14404	0.7707
1.51007	4.31234	0.080445	4.3618	0.103935	4.38581	0.113793	4.43487	0.137681	4.48542	0.167929	4.53266	0.19542	4.5518	0.208514	4.60266	0.236975	4.64683	0.269128	4.6725	0.28799	4.72252	0.334482	4.77034	0.365779	4.81965	0.400758	4.86026	0.444395	4.8877	0.460655	4.93811	0.523551	4.99225	0.576766	5.00601	0.600698	5.05936	0.663283	5.11171	0.729189	5.14328	0.76606
1.50715	4.3097	0.079041	4.35916	0.102308	4.38316	0.112062	4.43223	0.135732	4.48282	0.165735	4.5301	0.193016	4.54927	0.206023	4.60018	0.23428	4.64444	0.266243	4.67014	0.284982	4.7203	0.331253	4.76822	0.362386	4.81762	0.397181	4.85841	0.440693	4.88587	0.456854	4.9365	0.519538	4.99082	0.572598	5.00467	0.59653	5.05822	0.658925	5.11081	0.724651	5.14251	0.761439
1.50424	4.30707	0.077656	4.35652	0.100701	4.38051	0.11035	4.4296	0.133805	4.48022	0.163563	4.52755	0.190633	4.54674	0.203554	4.59771	0.231609	4.64206	0.263382	4.66779	0.281997	4.71809	0.328048	4.76609	0.359016	4.81559	0.393628	4.85656	0.437015	4.88404	0.453076	4.93488	0.515547	4.98939	0.568452	5.00333	0.592383	5.05707	0.654588	5.1099	0.720133	5.14173	0.756838
1.50135	4.30445	0.076289	4.3539	0.099112	4.37788	0.108658	4.42698	0.131898	4.47763	0.161413	4.52501	0.188273	4.54422	0.201108	4.59524	0.22896	4.63967	0.260543	4.66543	0.279036	4.71587	0.324865	4.76397	0.35567	4.81355	0.390098	4.85469	0.433358	4.8822	0.44932	4.93326	0.511578	4.98795	0.564327	5.00199	0.588256	5.05592	0.650271	5.10898	0.715634	5.14093	0.752255
1.49846	4.30185	0.07494	4.35129	0.097543	4.37526	0.106986	4.42436	0.130012	4.47505	0.159284	4.52247	0.185935	4.5417	0.198685	4.59278	0.226333	4.63729	0.257727	4.66308	0.276097	4.71365	0.321705	4.76184	0.352346	4.81151	0.386591	4.85283	0.429724	4.88035	0.445587	4.93163	0.507631	4.9865	0.560223	5.00063	0.584151	5.05475	0.645976	5.10806	0.711155	5.14013	0.747692
1.49559	4.29925	0.073608	4.34869	0.095992	4.37265	0.105334	4.42175	0.128147	4.47247	0.157177	4.51993	0.183619	4.53918	0.196283	4.59031	0.22373	4.63491	0.254934	4.66073	0.273182	4.71143	0.318568	4.75971	0.349045	4.80946	0.383107	4.85096	0.426112	4.8785	0.441876	4.92999	0.503706	4.98504	0.556141	4.99927	0.580066	5.05358	0.6417	5.10712	0.706695	5.13932	0.743149
1.49272	4.29667	0.072295	4.3461	0.094461	4.37005	0.103701	4.41916	0.126302	4.4699	0.15509	4.5174	0.181325	4.53667	0.193903	4.58785	0.221149	4.63253	0.252164	4.65838	0.270289	4.70922	0.315454	4.75758	0.345767	4.80741	0.379645	4.84908	0.422522	4.87665	0.438187	4.92835	0.499802	4.98358	0.552079	4.9979	0.576002	5.05239	0.637444	5.10617	0.702255	5.1385	0.738624
1.48987	4.2941	0.070999	4.34352	0.092948	4.36745	0.102087	4.41657	0.124477	4.46734	0.153025	4.51488	0.179052	4.53417	0.191546	4.5854	0.21859	4.63015	0.249416	4.65603	0.267419	4.707	0.312363	4.75545	0.342512	4.80537	0.376207	4.8472	0.418954	4.87479	0.434521	4.9267	0.495921	4.9821	0.548039	4.99652	0.571958	5.0512	0.633209	5.10521	0.697834	5.13766	0.734118
1.48703	4.29155	0.06972	4.34094	0.091453	4.36487	0.100492	4.41399	0.122672	4.46478	0.150981	4.51236	0.176801	4.53167	0.18921	4.58294	0.216053	4.62778	0.24669	4.65368	0.264572	4.70478	0.309294	4.75331	0.339279	4.80331	0.372791	4.84532	0.415408	4.87293	0.430877	4.92504	0.49206	4.98062	0.54402	4.99514	0.567935	5.05	0.628994	5.10424	0.693432	5.13682	0.729631
1.4842	4.289	0.068458	4.33839	0.089976	4.3623	0.098915	4.41141	0.120887	4.46223	0.148957	4.50985	0.174571	4.52917	0.186895	4.58049	0.213538	4.6254	0.243986	4.65133	0.261747	4.70256	0.306247	4.75118	0.336068	4.80126	0.369398	4.84344	0.411883	4.87106	0.427255	4.92338	0.488221	4.97914	0.540021	4.99374	0.563933	5.0488	0.624799	5.10327	0.68905	5.13596	0.725163
1.48138	4.28647	0.067214	4.33584	0.088518	4.35974	0.097358	4.40885	0.119121	4.45969	0.146954	4.50734	0.172362	4.52668	0.184602	4.57805	0.211046	4.62303	0.241305	4.64899	0.258945	4.70034	0.303223	4.74904	0.33288	4.7992	0.366027	4.84155	0.408381	4.86919	0.423655	4.92171	0.484403	4.97764	0.536043	4.99234	0.55995	5.04758	0.620624	5.10228	0.684687	5.1351	0.720714
1.47857	4.28395	0.065986	4.3333	0.087077	4.35719	0.095819	4.4063	0.117376	4.45716	0.144972	4.50484	0.170175	4.5242	0.18233	4.5756	0.208575	4.62066	0.238646	4.64664	0.256165	4.69812	0.300221	4.7469	0.329714	4.79714	0.362679	4.83965	0.4049	4.86731	0.420077	4.92004	0.480607	4.97615	0.532087	4.99094	0.555989	5.04635	0.616469	5.10128	0.680343	5.13422	0.716284
1.47577	4.28144	0.064775	4.33077	0.085654	4.35465	0.094299	4.40375	0.115649	4.45463	0.143009	4.50234	0.168008	4.52172	0.180079	4.57317	0.206125	4.6183	0.236008	4.6443	0.253407	4.6959	0.297241	4.74477	0.326571	4.79507	0.359353	4.83776	0.40144	4.86543	0.41652	4.91836	0.476832	4.97464	0.52815	4.98953	0.552047	5.04512	0.612334	5.10028	0.676018	5.13334	0.711872
1.47299	4.27894	0.06358	4.32826	0.084249	4.35212	0.092796	4.40121	0.113942	4.45211	0.141067	4.49985	0.165862	4.51924	0.177849	4.57073	0.203697	4.61593	0.233392	4.64196	0.250671	4.69368	0.294283	4.74262	0.323449	4.79301	0.356049	4.83585	0.398002	4.86355	0.412986	4.91668	0.473078	4.97312	0.524235	4.98811	0.548125	5.04388	0.608219	5.09926	0.671712	5.13245	0.707479
1.47021	4.27646	0.062402	4.32575	0.082861	4.34959	0.091312	4.39869	0.112253	4.4496	0.139144	4.49737	0.163737	4.51677	0.17564	4.5683	0.201291	4.61357	0.230798	4.63962	0.247957	4.69146	0.291347	4.74048	0.320349	4.79094	0.352767	4.83395	0.394585	4.86166	0.409472	4.91499	0.469345	4.97161	0.52034	4.98668	0.544224	5.04263	0.604123	5.09824	0.667425	5.13154	0.703104
1.46745	4.27398	0.061239	4.32326	0.08149	4.34708	0.089845	4.39617	0.110584	4.4471	0.137242	4.49489	0.161632	4.51431	0.173452	4.56587	0.198905	4.61121	0.228225	4.63728	0.245265	4.68924	0.288432	4.73834	0.317271	4.78887	0.349507	4.83204	0.39119	4.85977	0.405981	4.91329	0.465633	4.97008	0.516465	4.98525	0.540342	5.04138	0.600047	5.0972	0.663157	5.13063	0.698748
1.46469	4.27152	0.060093	4.32078	0.080136	4.34458	0.088396	4.39366	0.108933	4.4446	0.135359	4.49242	0.159547	4.51185	0.171284	4.56345	0.196541	4.60886	0.225673	4.63495	0.242594	4.68702	0.285539	4.7362	0.314214	4.78679	0.346269	4.83013	0.387815	4.85787	0.402511	4.91159	0.461942	4.96854	0.512611	4.98381	0.53648	5.04011	0.595991	5.09616	0.658908	5.1297	0.69441
1.46195	4.26907	0.058962	4.3183	0.078799	4.34209	0.086965	4.39116	0.107301	4.44211	0.133495	4.48995	0.157483	4.5094	0.169137	4.56103	0.194198	4.6065	0.223143	4.63261	0.239945	4.6848	0.282668	4.73405	0.31118	4.78472	0.343053	4.82822	0.384462	4.85597	0.399062	4.90989	0.458272	4.96701	0.508777	4.98236	0.532639	5.03884	0.591954	5.09511	0.654678	5.12877	0.690091
1.45921	4.26663	0.057847	4.31584	0.077479	4.33961	0.085551	4.38866	0.105687	4.43962	0.131651	4.48749	0.155439	4.50695	0.16701	4.55862	0.191876	4.60415	0.220633	4.63028	0.237318	4.68258	0.279818	4.73191	0.308166	4.78264	0.339858	4.8263	0.38113	4.85407	0.395635	4.90818	0.454622	4.96546	0.504963	4.98091	0.528817	5.03756	0.587937	5.09405	0.650466	5.12782	0.68579
1.45649	4.26421	0.056748	4.31339	0.076176	4.33714	0.084154	4.38618	0.104091	4.43715	0.129826	4.48503	0.153414	4.50451	0.164903	4.55621	0.189574	4.6018	0.218145	4.62795	0.234711	4.68037	0.276989	4.72976	0.305174	4.78056	0.336685	4.82438	0.377819	4.85217	0.392228	4.90646	0.450993	4.96391	0.50117	4.97945	0.525014	5.03627	0.583939	5.09298	0.646272	5.12687	0.681508
1.45377	4.2618	0.055664	4.31095	0.074889	4.33468	0.082774	4.38371	0.102514	4.43468	0.12802	4.48259	0.151409	4.50207	0.162816	4.5538	0.187293	4.59946	0.215677	4.62563	0.232126	4.67815	0.274182	4.72761	0.302204	4.77848	0.333534	4.82246	0.374528	4.85025	0.388843	4.90474	0.447385	4.96235	0.497396	4.97799	0.521232	5.03498	0.579961	5.0919	0.642098	5.12591	0.677243
1.45107	4.25939	0.054595	4.30852	0.073618	4.33223	0.081411	4.38124	0.100954	4.43222	0.126233	4.48015	0.149424	4.49964	0.160748	4.5514	0.185032	4.59712	0.213231	4.6233	0.229562	4.67593	0.271396	4.72547	0.299255	4.7764	0.330404	4.82053	0.371259	4.84834	0.385479	4.90301	0.443797	4.96078	0.493643	4.97652	0.517469	5.03368	0.576001	5.09081	0.637942	5.12494	0.672997
1.44838	4.257	0.053541	4.3061	0.072363	4.32979	0.080065	4.37878	0.099412	4.42976	0.124465	4.47771	0.147459	4.49722	0.158701	4.549	0.182792	4.59478	0.210804	4.62098	0.227019	4.67372	0.26863	4.72332	0.296326	4.77432	0.327295	4.8186	0.368009	4.84642	0.382136	4.90128	0.44023	4.95921	0.489909	4.97504	0.513725	5.03237	0.572061	5.08972	0.633804	5.12396	0.668769
1.44569	4.25462	0.052502	4.30369	0.071124	4.32736	0.078735	4.37634	0.097888	4.42732	0.122715	4.47528	0.145512	4.4948	0.156673	4.5466	0.180572	4.59244	0.208399	4.61866	0.224497	4.6715	0.265886	4.72117	0.293419	4.77223	0.324208	4.81667	0.364781	4.8445	0.378814	4.89954	0.436683	4.95764	0.486196	4.97356	0.510001	5.03105	0.56814	5.08861	0.629685	5.12297	0.664559
1.44302	4.25226	0.051477	4.30129	0.069901	4.32494	0.077422	4.3739	0.096381	4.42488	0.120984	4.47286	0.143585	4.49239	0.154664	4.54422	0.178372	4.59011	0.206013	4.61634	0.221995	4.66929	0.263162	4.71902	0.290532	4.77015	0.321141	4.81474	0.361573	4.84258	0.375512	4.8978	0.433157	4.95606	0.482502	4.97207	0.506296	5.02973	0.564239	5.0875	0.625584	5.12197	0.660367
1.44036	4.2499	0.050468	4.2989	0.068694	4.32253	0.076125	4.37147	0.094892	4.42245	0.119271	4.47044	0.141677	4.48998	0.152675	4.54183	0.176191	4.58778	0.203648	4.61402	0.219514	4.66707	0.260459	4.71687	0.287667	4.76806	0.318096	4.8128	0.358385	4.84065	0.372231	4.89606	0.42965	4.95447	0.478828	4.97057	0.502611	5.0284	0.560356	5.08638	0.621501	5.12096	0.656193
1.43771	4.24756	0.049472	4.29652	0.067502	4.32013	0.074845	4.36905	0.09342	4.42003	0.117576	4.46803	0.139788	4.48758	0.150705	4.53945	0.174031	4.58545	0.201303	4.61171	0.217054	4.66486	0.257776	4.71473	0.284822	4.76597	0.315072	4.81086	0.355218	4.83873	0.368971	4.89431	0.426164	4.95287	0.475174	4.96907	0.498944	5.02706	0.556492	5.08525	0.617437	5.11994	0.652037
1.43506	4.24523	0.048491	4.29416	0.066325	4.31775	0.07358	4.36664	0.091965	4.41761	0.115899	4.46562	0.137918	4.48518	0.148754	4.53707	0.17189	4.58313	0.198978	4.6094	0.214614	4.66265	0.255114	4.71258	0.281997	4.76388	0.312068	4.80892	0.352071	4.83679	0.365731	4.89255	0.422698	4.95127	0.471539	4.96756	0.495297	5.02572	0.552647	5.08411	0.613391	5.11892	0.647898
1.43243	4.24291	0.047524	4.2918	0.065164	4.31537	0.072331	4.36423	0.090526	4.41521	0.11424	4.46322	0.136066	4.48279	0.146822	4.5347	0.169769	4.58081	0.196673	4.60709	0.212194	4.66044	0.252472	4.71043	0.279194	4.76178	0.309085	4.80698	0.348944	4.83486	0.362512	4.8908	0.419251	4.94967	0.467925	4.96605	0.491669	5.02437	0.548821	5.08296	0.609363	5.11788	0.643778
1.42981	4.2406	0.046571	4.28946	0.064017	4.313	0.071098	4.36184	0.089105	4.41281	0.112599	4.46083	0.134233	4.48041	0.144909	4.53234	0.167667	4.57849	0.194387	4.60479	0.209794	4.65823	0.24985	4.70828	0.27641	4.75969	0.306123	4.80503	0.345837	4.83292	0.359313	4.88903	0.415825	4.94806	0.464329	4.96453	0.48806	5.02301	0.545013	5.08181	0.605353	5.11684	0.639675
1.42719	4.2383	0.045631	4.28712	0.062886	4.31064	0.06988	4.35946	0.0877	4.41042	0.110976	4.45845	0.132418	4.47803	0.143014	4.52998	0.165585	4.57618	0.192121	4.60248	0.207414	4.65603	0.247249	4.70613	0.273647	4.7576	0.303182	4.80308	0.34275	4.83098	0.356134	4.88727	0.412419	4.94644	0.460753	4.96301	0.48447	5.02165	0.541225	5.08065	0.601361	5.11578	0.63559
1.42459	4.23602	0.044706	4.2848	0.061769	4.30829	0.068678	4.35708	0.086311	4.40803	0.109369	4.45607	0.130622	4.47566	0.141138	4.52762	0.163521	4.57387	0.189875	4.60018	0.205055	4.65382	0.244667	4.70398	0.270904	4.7555	0.300261	4.80113	0.339683	4.82904	0.352976	4.88549	0.409032	4.94482	0.457196	4.96148	0.480899	5.02027	0.537455	5.07948	0.597387	5.11472	0.631523
1.422	4.23374	0.043793	4.28249	0.060667	4.30595	0.067491	4.35472	0.084939	4.40566	0.107781	4.4537	0.128843	4.47329	0.13928	4.52527	0.161477	4.57156	0.187648	4.59789	0.202715	4.65162	0.242106	4.70183	0.268181	4.75341	0.29736	4.79918	0.336636	4.82709	0.349837	4.88372	0.405665	4.9432	0.453659	4.95995	0.477347	5.0189	0.533704	5.0783	0.593431	5.11365	0.627473
1.41941	4.23148	0.042895	4.28019	0.05958	4.30363	0.066319	4.35236	0.083583	4.40329	0.106209	4.45133	0.127083	4.47093	0.137441	4.52292	0.159452	4.56926	0.185441	4.5956	0.200394	4.64941	0.239564	4.69969	0.265478	4.75131	0.294479	4.79723	0.333608	4.82515	0.346719	4.88194	0.402318	4.94157	0.45014	4.95841	0.473813	5.01751	0.529971	5.07711	0.589493	5.11258	0.623441
1.41684	4.22923	0.042009	4.27789	0.058507	4.30131	0.065162	4.35001	0.082243	4.40093	0.104655	4.44897	0.12534	4.46858	0.135619	4.52058	0.157445	4.56696	0.183252	4.5933	0.198093	4.64721	0.237042	4.69754	0.262795	4.74921	0.291619	4.79527	0.3306	4.8232	0.343621	4.88016	0.39899	4.93993	0.446641	4.95687	0.470299	5.01612	0.526256	5.07592	0.585572	5.11149	0.619426
1.41427	4.22699	0.041137	4.27561	0.057448	4.299	0.06402	4.34767	0.080919	4.39857	0.103117	4.44662	0.123616	4.46623	0.133816	4.51824	0.155458	4.56467	0.181083	4.59102	0.195812	4.64501	0.234539	4.69539	0.260132	4.74711	0.288779	4.79331	0.327612	4.82124	0.340542	4.87837	0.395682	4.93829	0.443161	4.95532	0.466802	5.01473	0.52256	5.07472	0.58167	5.11039	0.615428
1.41172	4.22477	0.040277	4.27334	0.056403	4.29671	0.062893	4.34535	0.079611	4.39623	0.101597	4.44427	0.121908	4.46389	0.13203	4.51591	0.153488	4.56238	0.178933	4.58873	0.19355	4.64281	0.232056	4.69325	0.257489	4.74502	0.285959	4.79135	0.324644	4.81929	0.337484	4.87658	0.392393	4.93664	0.439701	4.95376	0.463325	5.01332	0.518883	5.07351	0.577785	5.10929	0.611448
1.40917	4.22255	0.039431	4.27108	0.055372	4.29442	0.06178	4.34303	0.078318	4.39389	0.100092	4.44193	0.120219	4.46156	0.130262	4.51358	0.151538	4.56009	0.176801	4.58645	0.191307	4.64062	0.229592	4.6911	0.254865	4.74292	0.283159	4.78939	0.321694	4.81733	0.334445	4.87478	0.389123	4.93499	0.436259	4.95221	0.459866	5.01192	0.515223	5.07229	0.573918	5.10818	0.607486
1.40663	4.22035	0.038597	4.26883	0.054354	4.29214	0.060681	4.34072	0.077041	4.39156	0.098605	4.4396	0.118547	4.45923	0.128512	4.51126	0.149605	4.55781	0.174689	4.58417	0.189084	4.63842	0.227148	4.68896	0.252261	4.74082	0.280379	4.78743	0.318764	4.81537	0.331425	4.87298	0.385873	4.93333	0.432836	4.95064	0.456425	5.0105	0.511582	5.07106	0.570068	5.10706	0.60354
1.4041	4.21815	0.037776	4.26659	0.053351	4.28987	0.059597	4.33841	0.075779	4.38924	0.097134	4.43728	0.116891	4.45691	0.126779	4.50895	0.147691	4.55553	0.172594	4.5819	0.186879	4.63623	0.224723	4.68681	0.249676	4.73872	0.277618	4.78546	0.315853	4.81341	0.328425	4.87118	0.382642	4.93167	0.429431	4.94907	0.453003	5.00908	0.507959	5.06983	0.566236	5.10593	0.599612
1.40159	4.21597	0.036967	4.26436	0.052361	4.28762	0.058527	4.33612	0.074533	4.38693	0.095679	4.43496	0.115253	4.45459	0.125064	4.50664	0.145795	4.55325	0.170519	4.57963	0.184693	4.63404	0.222317	4.68467	0.24711	4.73662	0.274877	4.7835	0.312962	4.81145	0.325445	4.86938	0.379431	4.93001	0.426046	4.9475	0.449599	5.00765	0.504354	5.06859	0.562421	5.1048	0.595701
1.39908	4.2138	0.03617	4.26215	0.051384	4.28537	0.057471	4.33384	0.073301	4.38462	0.09424	4.43265	0.113632	4.45228	0.123366	4.50433	0.143916	4.55098	0.168461	4.57736	0.182527	4.63185	0.21993	4.68253	0.244564	4.73452	0.272156	4.78153	0.310089	4.80948	0.322484	4.86757	0.376238	4.92834	0.42268	4.94592	0.446213	5.00622	0.500767	5.06735	0.558624	5.10366	0.591808
1.39658	4.21164	0.035386	4.25994	0.050421	4.28313	0.056429	4.33156	0.072085	4.38233	0.092817	4.43034	0.112028	4.44998	0.121684	4.50203	0.142056	4.54871	0.166422	4.5751	0.180378	4.62967	0.217561	4.68039	0.242037	4.73242	0.269454	4.77956	0.307236	4.80752	0.319543	4.86576	0.373064	4.92666	0.419332	4.94434	0.442846	5.00478	0.497198	5.06609	0.554844	5.10251	0.587931
1.39409	4.20949	0.034613	4.25774	0.049471	4.28091	0.055401	4.3293	0.070883	4.38004	0.09141	4.42805	0.110441	4.44768	0.12002	4.49973	0.140213	4.54645	0.164402	4.57284	0.178249	4.62748	0.215212	4.67825	0.239529	4.73032	0.266772	4.77759	0.304401	4.80555	0.31662	4.86394	0.36991	4.92499	0.416002	4.94275	0.439496	5.00334	0.493648	5.06483	0.551082	5.10135	0.584072
1.3916	4.20735	0.033853	4.25555	0.048533	4.27869	0.054386	4.32704	0.069696	4.37776	0.090019	4.42575	0.10887	4.4454	0.118373	4.49744	0.138388	4.54419	0.162399	4.57058	0.176137	4.6253	0.212881	4.67611	0.237039	4.72822	0.264108	4.77562	0.301586	4.80358	0.313717	4.86212	0.366774	4.9233	0.412692	4.94116	0.436165	5.00189	0.490115	5.06356	0.547337	5.10018	0.580229
1.38913	4.20523	0.033104	4.25338	0.047609	4.27648	0.053385	4.3248	0.068524	4.37548	0.088644	4.42347	0.107316	4.44311	0.116743	4.49516	0.136581	4.54193	0.160414	4.56833	0.174045	4.62312	0.210569	4.67397	0.234569	4.72612	0.261465	4.77365	0.298789	4.80161	0.310833	4.8603	0.363657	4.92162	0.409399	4.93957	0.432852	5.00043	0.4866	5.06229	0.54361	5.09901	0.576404
1.38667	4.20312	0.032367	4.25121	0.046697	4.27429	0.052397	4.32256	0.067366	4.37322	0.087284	4.42119	0.105777	4.44084	0.115129	4.49288	0.134791	4.53969	0.158447	4.56608	0.17197	4.62094	0.208275	4.67183	0.232117	4.72402	0.25884	4.77168	0.296011	4.79964	0.307968	4.85848	0.360558	4.91993	0.406125	4.93797	0.429556	4.99897	0.483102	5.06101	0.539899	5.09783	0.572595
1.38421	4.20101	0.031642	4.24905	0.045798	4.2721	0.051422	4.32033	0.066222	4.37096	0.085939	4.41892	0.104256	4.43857	0.113532	4.49061	0.133018	4.53744	0.156498	4.56383	0.169913	4.61877	0.206	4.6697	0.229685	4.72192	0.256234	4.7697	0.293251	4.79767	0.305122	4.85665	0.357479	4.91823	0.40287	4.93636	0.426279	4.99751	0.479622	5.05972	0.536206	5.09664	0.568804
[truncated: 263 more rows]

## Sheet: 10H-C
%Optical Constants
[truncated: 707 more rows]

## Sheet: 20H-D
%Optical Constants
[truncated: 707 more rows]
